# Supplementary material for: Characterization of Zymosan-Modulated Neutrophils With Neuroregenerative Properties
Source: Front Immunol. 2022 May 30;13:912193. doi: 10.3389/fimmu.2022.912193 (PMC9195616; doi:10.3389/fimmu.2022.912193)
Supplement: Supplementary Table 1 — Individual proteins and corresponding label free quantitation values for individual samples processed for mass spectrometry proteomic analysis. List of all proteins by protein ID and protein name, as well as corresponding average normalized LFQ values of each protein identified in the i.p. zymosan stimulated neutrophils submitted for mass spectrometry proteomics. [file Table_1.xlsx]

## Sheet: Sheet1
Identified Protein	Protein Name	4 Hour M1	4 Hour M2	4 Hour M3	3 Day M1	3 Day M2	3 Day M3
P54923	[Protein ADP-ribosylarginine] hydrolase	0	0	0	0	0	5.44047e-05
Q9D6Y9	1,4-alpha-glucan-branching enzyme	7.99885e-05	9.55391e-05	0.000111444	2.19077e-05	0	0
Q64433	10 kDa heat shock protein, mitochondrial	0	0	2.08661e-05	5.42713e-05	3.68818e-05	0
O08810	116 kDa U5 small nuclear ribonucleoprotein component	0	2.6454e-05	0	2.76271e-05	0	0
Q9CQV8	14-3-3 protein beta/alpha;14-3-3 protein beta/alpha, N-terminally processed	0.000541929	0.000686737	0.000372722	0.000659719	0.000606799	0.000729865
P62259	14-3-3 protein epsilon	0.000473617	0.000649088	0.000425748	0.000783378	0.000601702	0.000657784
P68510	14-3-3 protein eta	0.00062708	0.000431582	0.000346191	0.000894493	0.000537394	0.000492671
P61982	14-3-3 protein gamma;14-3-3 protein gamma, N-terminally processed	0.000250861	0.000254544	0.00017067	0.000458521	0.000307618	0.000360651
O70456	14-3-3 protein sigma	0	0	0	0	0	0
P68254	14-3-3 protein theta	0.000181699	0.000194213	0.000105734	0.000167076	0.000195001	0.000182411
P63101	14-3-3 protein zeta/delta	0.0046426	0.00451778	0.00331709	0.00539353	0.00394399	0.00466323
Q9ERR7	15 kDa selenoprotein	0	0	0	0	0	0
Q9DBL9	1-acylglycerol-3-phosphate O-acyltransferase ABHD5	0	0	0	0	0	0
Q8K3K7	1-acyl-sn-glycerol-3-phosphate acyltransferase beta	5.21516e-05	6.82044e-05	2.91169e-05	0	0	0
A3KGF7	1-phosphatidylinositol 4,5-bisphosphate phosphodiesterase beta-2	0	0	0	0	0	0
Q8CIH5	1-phosphatidylinositol 4,5-bisphosphate phosphodiesterase gamma-2	0.000301342	0.000300603	0.000338991	0.000179926	0.000253125	0.000251075
P11928	2-5-oligoadenylate synthase 1A	0	0	0	5.70192e-05	5.48009e-05	5.45032e-05
Q8VI93	2-5-oligoadenylate synthase 3	0	0	1.85635e-05	0	0	4.02259e-05
P62334	26S protease regulatory subunit 10B	3.21258e-05	3.60452e-05	4.42307e-05	3.52369e-05	4.2672e-05	4.33231e-05
P62192	26S protease regulatory subunit 4	0	0	0	1.75977e-05	0	0
O88685	26S protease regulatory subunit 6A	0	0	0	1.78443e-05	0	0
P54775	26S protease regulatory subunit 6B	0	1.66335e-05	0	0	0	1.76514e-05
P46471	26S protease regulatory subunit 7	3.86668e-05	5.80657e-05	7.4372e-05	4.48016e-05	2.5126e-05	5.72087e-05
P62196	26S protease regulatory subunit 8	0	4.299e-05	3.50239e-05	5.89456e-05	5.68371e-05	0
Q3TXS7	26S proteasome non-ATPase regulatory subunit 1	9.70803e-05	8.36658e-05	0.000150972	8.45481e-05	9.70243e-05	0.000115915
Q8BG32	26S proteasome non-ATPase regulatory subunit 11	0.000135576	0.000130765	0.000144458	0.000109839	0.000110024	0.000110407
Q9D8W5	26S proteasome non-ATPase regulatory subunit 12	0.000572097	0.00048572	0.000470466	0.00105484	0.0011506	0.000765112
Q9WVJ2	26S proteasome non-ATPase regulatory subunit 13	6.44944e-05	8.68747e-05	0.000105343	9.46036e-05	9.79136e-05	0.00010763
O35593	26S proteasome non-ATPase regulatory subunit 14	0	0	0	0	0	0
Q8VDM4	26S proteasome non-ATPase regulatory subunit 2	9.95409e-05	9.76047e-05	0.000131322	0.000118369	0.000123187	9.56028e-05
P14685	26S proteasome non-ATPase regulatory subunit 3	0	5.966e-05	9.0201e-05	3.42061e-05	7.59453e-05	5.15938e-05
O35226	26S proteasome non-ATPase regulatory subunit 4	0	0	0	0	0	0
Q8BJY1	26S proteasome non-ATPase regulatory subunit 5	3.03008e-05	3.4017e-05	4.51866e-05	2.73806e-05	2.3505e-05	2.94595e-05
Q99JI4	26S proteasome non-ATPase regulatory subunit 6	4.51935e-05	7.03172e-05	5.51936e-05	5.64858e-05	0	7.34419e-05
P26516	26S proteasome non-ATPase regulatory subunit 7	0	0	0	0	0	0
Q9CX56	26S proteasome non-ATPase regulatory subunit 8	3.69113e-05	5.17969e-05	3.716e-05	4.49608e-05	3.61657e-05	4.24216e-05
Q60597	2-oxoglutarate dehydrogenase, mitochondrial	2.72763e-05	2.32634e-05	2.72487e-05	2.71264e-05	3.47767e-05	2.79381e-05
O08756	3-hydroxyacyl-CoA dehydrogenase type-2	0	0	0	0	0	0
Q99L13	3-hydroxyisobutyrate dehydrogenase, mitochondrial	1.0575e-05	8.02459e-06	0	0	0	0
Q8QZS1	3-hydroxyisobutyryl-CoA hydrolase, mitochondrial	1.87293e-05	0	0	0	0	1.54649e-05
Q921H8;Q8VCH0	3-ketoacyl-CoA thiolase A, peroxisomal;3-ketoacyl-CoA thiolase B, peroxisomal	2.40224e-05	0	2.73974e-05	3.2368e-05	0	3.41602e-05
Q8BWT1	3-ketoacyl-CoA thiolase, mitochondrial	4.40427e-05	4.86502e-05	5.88594e-05	5.02002e-05	5.04629e-05	7.34175e-05
Q99J99	3-mercaptopyruvate sulfurtransferase	0	0	0	0	0	0
P63325	40S ribosomal protein S10	7.40852e-05	0	3.22704e-05	8.57589e-05	7.3969e-05	7.15868e-05
P62281	40S ribosomal protein S11	9.62384e-05	0	4.96183e-05	0	0	0
P63323	40S ribosomal protein S12	0.000139328	0.000133915	5.17262e-05	0.000130129	7.67636e-05	0.000136377
P62301	40S ribosomal protein S13	0	0	0	0	0	0
P62264	40S ribosomal protein S14	8.76164e-05	9.05121e-05	0	7.81731e-05	7.23768e-05	9.77394e-05
P62843	40S ribosomal protein S15	0	0	0	0	0	0
P62245	40S ribosomal protein S15a	9.63719e-05	0.000104257	0	0.000169399	0.000129705	0.000180152
P14131	40S ribosomal protein S16	0.000278093	0.00026814	0.000108275	0.000269126	0.000289354	0.000237715
P63276	40S ribosomal protein S17	9.29723e-05	7.88498e-05	5.97693e-05	9.4608e-05	9.86864e-05	0.000119819
P62270	40S ribosomal protein S18	6.13552e-05	0.000103056	5.70678e-05	7.01139e-05	0.00010899	9.18047e-05
Q9CZX8	40S ribosomal protein S19	0.000165898	9.40252e-05	7.18735e-05	0.000159985	0.000126407	0.000144777
P25444	40S ribosomal protein S2	0.000160304	0.000154646	9.8394e-05	0.00014203	0.000140175	9.9525e-05
P60867	40S ribosomal protein S20	0.000166549	0.000151946	7.64197e-05	0.00022703	0.000134201	0.00019613
Q9CQR2	40S ribosomal protein S21	2.75345e-05	0	0	4.35994e-05	0	0
P62267	40S ribosomal protein S23	0.000254259	0.000117029	8.1268e-05	0.000166825	0	0
P62852	40S ribosomal protein S25	0	4.38418e-05	0	0	0	0
Q6ZWY3;Q6ZWU9	40S ribosomal protein S27-like;40S ribosomal protein S27	4.04577e-05	2.52358e-05	0	0	0	0
P62858	40S ribosomal protein S28	0	0	0	0	0	0
P62908	40S ribosomal protein S3	0.000306175	0.000277204	0.000453507	0.000387713	0.000235172	0.000362436
P97351	40S ribosomal protein S3a	0.0002962	0.000147779	5.28674e-05	0.000427846	0.00016076	0.0001429
P62702	40S ribosomal protein S4, X isoform	0.00011108	0.0001376	8.60632e-05	0.000100154	3.08707e-05	0.000111276
P97461	40S ribosomal protein S5;40S ribosomal protein S5, N-terminally processed	0	0	0	0	0	0
P62754	40S ribosomal protein S6	9.44707e-05	0.00010458	0	0.000185806	7.9475e-05	0
P62082	40S ribosomal protein S7	6.20018e-05	0	0	5.62119e-05	6.06643e-05	4.80389e-05
P62242	40S ribosomal protein S8	0.000209957	8.93335e-05	5.34741e-05	8.40103e-05	8.84484e-05	8.59707e-05
Q6ZWN5	40S ribosomal protein S9	0.000202377	0.000114565	0.000118127	0.000120725	0.000154253	0.000127154
P14206	40S ribosomal protein SA	0.000256698	0.000310642	0.000275378	0.000276718	0.00027965	0.000299496
P10852	4F2 cell-surface antigen heavy chain	0	0	0	0	0	1.18568e-05
Q9JLJ2	4-trimethylaminobutyraldehyde dehydrogenase	7.84658e-05	8.16826e-05	0.000171225	0.00010856	0.000109787	0.000110411
P70290	55 kDa erythrocyte membrane protein	0	0	0	0	0	0
Q5EG47	5-AMP-activated protein kinase catalytic subunit alpha-1	0	0	0	0	0	0
O54950	5-AMP-activated protein kinase subunit gamma-1	3.29136e-05	3.5998e-05	4.10311e-05	4.7928e-05	0	4.59151e-05
P56379	6.8 kDa mitochondrial proteolipid	0	0	0	0	0	0
P63038	60 kDa heat shock protein, mitochondrial	6.3071e-05	4.67624e-05	9.78098e-05	5.41284e-05	7.93084e-05	6.63415e-05
P14869	60S acidic ribosomal protein P0	0.000182835	0.000208677	0.000144635	0.000183897	0.000132236	0.000206906
P47955	60S acidic ribosomal protein P1	0	0	0	0	0	0
P99027	60S acidic ribosomal protein P2	5.01004e-05	5.20241e-05	0	8.67745e-05	5.07172e-05	6.33057e-05
Q6ZWV3;P86048	60S ribosomal protein L10;60S ribosomal protein L10-like	6.34914e-05	4.12211e-05	0	5.68806e-05	0	0
P53026	60S ribosomal protein L10a	9.60762e-05	8.88846e-05	7.7784e-05	8.1785e-05	7.05415e-05	9.83929e-05
Q9CXW4	60S ribosomal protein L11	0.000915291	0.000788316	0.000562192	0.00113711	0.000786145	0.000798494
P35979	60S ribosomal protein L12	0.00023208	0.00026649	0.000119	0.000227673	0.000197333	0.000178727
P47963	60S ribosomal protein L13	6.23869e-05	6.85612e-05	0	6.4413e-05	0	5.14292e-05
P19253	60S ribosomal protein L13a	0	0	0	3.84179e-05	0	0
Q9CR57	60S ribosomal protein L14	0	9.50687e-05	5.07914e-05	0	0	8.29778e-05
Q9CZM2	60S ribosomal protein L15	7.55737e-05	7.02133e-05	2.44421e-05	8.44543e-05	6.93213e-05	5.59481e-05
Q9CPR4	60S ribosomal protein L17	0	0	0	0	1.19135e-05	0
P35980	60S ribosomal protein L18	0	0	0	0	0	0
P62717	60S ribosomal protein L18a	0.000102659	0.000100945	8.22641e-05	0.000108932	0	8.99438e-05
P84099	60S ribosomal protein L19	0	0	0	0	0	0
O09167	60S ribosomal protein L21	0	0	0	0	0	0
P67984	60S ribosomal protein L22	9.71189e-05	0	0	0.000144615	0	0.000115755
P62830	60S ribosomal protein L23	3.55607e-05	6.13506e-05	1.37423e-05	2.48159e-05	3.96875e-05	3.83338e-05
Q8BP67	60S ribosomal protein L24	3.07785e-05	1.96024e-05	0	0	0	2.01205e-05
P61255	60S ribosomal protein L26	0	5.31341e-05	0	0	4.1051e-05	0
P61358	60S ribosomal protein L27	0	0	0	0	0	0
P14115	60S ribosomal protein L27a	0	0	0	0	0	0
P41105	60S ribosomal protein L28	0	0	0	0	0	0
P27659	60S ribosomal protein L3	7.93099e-05	9.37916e-05	7.56207e-05	8.60589e-05	6.74138e-05	3.14281e-05
P62889	60S ribosomal protein L30	0.000174957	0.000123822	9.27526e-05	0.000126027	0.000170197	0.000145913
P62900	60S ribosomal protein L31	0	0	0	0	0	0
Q9D1R9	60S ribosomal protein L34	0	0	0	0	0	0
O55142	60S ribosomal protein L35a	0	0	0	0	6.89227e-05	0
P61514	60S ribosomal protein L37a	0	0	0	0	0	0
Q9JJI8	60S ribosomal protein L38	0	0	0	0	0	0
Q9D8E6	60S ribosomal protein L4	0	1.52343e-05	1.16744e-05	0	0	0
P47962	60S ribosomal protein L5	2.25736e-05	0	1.96162e-05	2.45814e-05	0	2.11216e-05
P47911	60S ribosomal protein L6	8.29666e-05	7.55414e-05	7.22901e-05	0.000136205	7.80205e-05	5.81844e-05
P14148	60S ribosomal protein L7	0	5.26541e-05	0	8.00123e-05	0	0
P12970	60S ribosomal protein L7a	7.31562e-05	9.37381e-05	5.38446e-05	8.28638e-05	9.41064e-05	0.000111259
P62918	60S ribosomal protein L8	5.75285e-05	9.31831e-05	0	0	5.73823e-05	7.97521e-05
P51410	60S ribosomal protein L9	2.71218e-05	4.73581e-05	1.92586e-05	2.54072e-05	0	3.59608e-05
Q6DTY7	6-phosphofructo-2-kinase/fructose-2,6-bisphosphatase 4;6-phosphofructo-2-kinase;Fructose-2,6-bisphosphatase	6.6624e-05	8.64579e-05	9.33391e-05	6.92041e-05	7.60663e-05	6.96147e-05
Q9DCD0	6-phosphogluconate dehydrogenase, decarboxylating	0.00478947	0.00607721	0.0097307	0.00629349	0.00646936	0.0076203
Q9CQ60	6-phosphogluconolactonase	0.000138313	0.000129147	0.000124453	9.49331e-05	9.2773e-05	9.78379e-05
P20029	78 kDa glucose-regulated protein	0.000289359	0.000260426	0.000462276	0.000438951	0.000338118	0.000386953
Q8CBW3	Abl interactor 1	0	0	0	0	0	0
Q8QZT1	Acetyl-CoA acetyltransferase, mitochondrial	3.80798e-05	0	0	0	5.47065e-05	4.92915e-05
Q9WV54	Acid ceramidase;Acid ceramidase subunit alpha;Acid ceramidase subunit beta	1.32487e-05	1.87892e-05	3.45176e-05	3.33476e-05	2.32229e-05	2.63102e-05
P70158	Acid sphingomyelinase-like phosphodiesterase 3a	0	0	0	0	0	0
O35381	Acidic leucine-rich nuclear phosphoprotein 32 family member A	0.000110661	8.28665e-05	7.8891e-05	9.51807e-05	9.45317e-05	0.000111995
Q9EST5	Acidic leucine-rich nuclear phosphoprotein 32 family member B	0.000390221	0.000462771	0.000346568	0.000389327	0.000359858	0.000480679
P97822	Acidic leucine-rich nuclear phosphoprotein 32 family member E	6.7126e-05	5.89732e-05	0	1.48869e-05	5.59667e-05	4.21517e-05
Q99KI0	Aconitate hydratase, mitochondrial	5.98325e-05	3.51152e-05	4.51087e-05	3.80426e-05	0	2.4841e-05
P68033;P62737;P63268;P68134	Actin, alpha cardiac muscle 1;Actin, aortic smooth muscle;Actin, gamma-enteric smooth muscle;Actin, alpha skeletal muscle	0.00233316	0.0035922	0.00362619	0.00107269	0.00205571	0.00145322
P60710	Actin, cytoplasmic 1;Actin, cytoplasmic 1, N-terminally processed	0.134009	0.15816	0.206784	0.176948	0.166211	0.183385
P63260	Actin, cytoplasmic 2;Actin, cytoplasmic 2, N-terminally processed	3.24083e-05	4.59374e-05	8.6586e-05	5.02155e-05	4.82801e-05	0
Q9Z2N8	Actin-like protein 6A	0	0	3.49991e-05	3.32832e-05	1.93047e-05	0
P61161	Actin-related protein 2	0.00132354	0.00146311	0.00230802	0.00170425	0.00180123	0.00199038
Q9WV32	Actin-related protein 2/3 complex subunit 1B	0.002181	0.00246444	0.00303266	0.0026593	0.00261652	0.0031033
Q9CVB6	Actin-related protein 2/3 complex subunit 2	0.00267125	0.00250172	0.00270704	0.00281202	0.00301567	0.00320908
Q9JM76	Actin-related protein 2/3 complex subunit 3	0.000867899	0.00099814	0.00053755	0.000766241	0.000928318	0.000881305
P59999	Actin-related protein 2/3 complex subunit 4	0.00349528	0.00347616	0.00156649	0.00281976	0.00269469	0.00282799
Q9CPW4	Actin-related protein 2/3 complex subunit 5	0.000786489	0.000713479	0.000501895	0.000720119	0.000713831	0.000786397
Q99JY9	Actin-related protein 3	0.00177572	0.00242769	0.00340655	0.00246152	0.00245109	0.00282718
P11031	Activated RNA polymerase II transcriptional coactivator p15	0.000103509	7.55285e-05	0	7.37497e-05	8.8676e-05	8.17948e-05
Q8BK64	Activator of 90 kDa heat shock protein ATPase homolog 1	3.6012e-05	3.18678e-05	5.26503e-05	3.52631e-05	3.71594e-05	4.18666e-05
Q5SSL4	Active breakpoint cluster region-related protein	0	0	3.21182e-05	2.95688e-05	2.63984e-05	4.40183e-05
Q8R146	Acylamino-acid-releasing enzyme	1.28272e-05	0	0	0	0	0
Q8JZN5	Acyl-CoA dehydrogenase family member 9, mitochondrial	0	0	2.22953e-05	0	0	0
Q91YX5	Acyl-CoA:lysophosphatidylglycerol acyltransferase 1	0	0	1.02676e-05	0	0	0
O55137;Q9QYR9	Acyl-coenzyme A thioesterase 1;Acyl-coenzyme A thioesterase 2, mitochondrial	0	0	3.46733e-05	0	0	0
Q9R0X4;Q32MW3	Acyl-coenzyme A thioesterase 9, mitochondrial;Acyl-coenzyme A thioesterase 10, mitochondrial	2.35004e-05	0	2.22658e-05	2.13252e-05	2.52415e-05	0
P56376	Acylphosphatase-1	0	0	0	0	0	0
P97823	Acyl-protein thioesterase 1	0.000109804	7.92388e-05	9.96769e-05	0	0.000121688	0.000160628
Q9WTL7	Acyl-protein thioesterase 2	4.87399e-05	6.86972e-05	0	4.85999e-05	4.69277e-05	4.18771e-05
P08030	Adenine phosphoribosyltransferase	0.000250706	0.000273658	0.000193389	0.000245476	0.000201974	0.000263832
P03958	Adenosine deaminase	7.96817e-05	0.000132779	0.000111355	8.62422e-05	0.000101514	9.15289e-05
P50247	Adenosylhomocysteinase	0.000180408	0.000122676	0.000257451	0.000189264	0.000160993	0.000200742
P54822	Adenylosuccinate lyase	1.91254e-05	0	3.0388e-05	0	0	0
P28650	Adenylosuccinate synthetase isozyme 1	0.000255009	0.000274043	0.000444762	0.000189373	0.000322274	0.000315185
P46664	Adenylosuccinate synthetase isozyme 2	0	0	2.40668e-05	0	0	0
P40124	Adenylyl cyclase-associated protein 1	0.0032245	0.00390633	0.00577641	0.00459055	0.00489041	0.00517351
Q9D7N9	Adipocyte plasma membrane-associated protein	6.57975e-05	7.57042e-05	0.000122104	7.91363e-05	6.86118e-05	6.61167e-05
P48962	ADP/ATP translocase 1	0	0	0	5.58367e-05	5.34585e-05	4.02746e-05
P51881	ADP/ATP translocase 2;ADP/ATP translocase 2, N-terminally processed	0.00127488	0.00119676	0.00125574	0.00172356	0.00164302	0.00159759
Q8VDL4	ADP-dependent glucokinase	0.00174957	0.00178517	0.00253827	0.00138964	0.00146959	0.00146538
Q64277	ADP-ribosyl cyclase/cyclic ADP-ribose hydrolase 2	0	0	0	3.38024e-05	3.31445e-05	4.03696e-05
P84078;P61205	ADP-ribosylation factor 1;ADP-ribosylation factor 3	0.00126076	0.00103885	0.000698837	0.00128841	0.00148635	0.00129193
Q8BSL7	ADP-ribosylation factor 2	0	0	0	0	0	0
P61750	ADP-ribosylation factor 4	4.76806e-05	4.11836e-05	0	8.0393e-05	6.28838e-05	7.6641e-05
P84084	ADP-ribosylation factor 5	6.23427e-05	5.80829e-05	0	0	8.71693e-05	8.08169e-05
P62331	ADP-ribosylation factor 6	0	3.50177e-05	1.83334e-05	2.88434e-05	2.80572e-05	2.87793e-05
P61211	ADP-ribosylation factor-like protein 1	6.94509e-05	5.2383e-05	2.91004e-05	5.87787e-05	5.59478e-05	5.99374e-05
Q9JKW0	ADP-ribosylation factor-like protein 6-interacting protein 1	0	0	0	0	0	0
Q8VEH3	ADP-ribosylation factor-like protein 8A	0	0	0	0	0	0
Q9CQW2	ADP-ribosylation factor-like protein 8B	4.38032e-05	5.09912e-05	2.41872e-05	7.08556e-05	4.40476e-05	2.73831e-05
Q9JKX6	ADP-sugar pyrophosphatase	0	0	0	0	0	0
O08915	AH receptor-interacting protein	1.93009e-05	1.46021e-05	1.06388e-05	1.18511e-05	1.42518e-05	0
P58742	Aladin	5.08441e-05	5.7275e-05	6.72707e-05	3.88706e-05	0	0
Q8BGQ7	Alanine--tRNA ligase, cytoplasmic	0	0	0	1.4299e-05	0	0
Q9JII6	Alcohol dehydrogenase [NADP(+)]	0	0	4.87615e-05	9.6025e-05	7.38702e-05	9.49655e-05
P28474	Alcohol dehydrogenase class-3	0	3.8248e-05	5.28651e-05	5.94649e-05	0	6.41469e-05
Q571I9	Aldehyde dehydrogenase family 16 member A1	0	0	5.49222e-05	0	0	0
Q80VQ0	Aldehyde dehydrogenase family 3 member B1	0.000251015	0.000259429	0.000393316	0.000196507	0.000251016	0.000248838
P47738	Aldehyde dehydrogenase, mitochondrial	0.00247661	0.00255315	0.00374681	0.00117049	0.0019046	0.00131267
Q8K157	Aldose 1-epimerase	0	0	0	0	0	0
P45376	Aldose reductase	0.000149159	0.000148486	0.000144021	0.000224346	0.000197943	0.000225815
Q8C0I1	Alkyldihydroxyacetonephosphate synthase, peroxisomal	2.12296e-05	2.45512e-05	6.11702e-05	1.52175e-05	0	2.00556e-05
P27808	Alpha-1,3-mannosyl-glycoprotein 2-beta-N-acetylglucosaminyltransferase	0	0	0	0	0	0
Q00896;P07758	Alpha-1-antitrypsin 1-3;Alpha-1-antitrypsin 1-1	0.000188716	9.18256e-05	0.000213146	0.000139783	8.23895e-05	0.000108092
Q00897	Alpha-1-antitrypsin 1-4	0	0	0	0	0	0
Q00898	Alpha-1-antitrypsin 1-5	0	0	0	0	0	0
Q61838	Alpha-2-macroglobulin;Alpha-2-macroglobulin 165 kDa subunit;Alpha-2-macroglobulin 35 kDa subunit	0	0	0	0	0	0
Q7TPR4	Alpha-actinin-1	0.00303504	0.00368091	0.0046964	0.00244254	0.00283592	0.003088
P57780	Alpha-actinin-4	0.000747031	0.000555404	0.000883303	0.00058902	0.000641129	0.000707271
Q9QYC0	Alpha-adducin	0	7.68967e-05	9.04996e-05	0	0	3.98644e-05
P61164;Q8R5C5	Alpha-centractin;Beta-centractin	0	0	0	0	0	0
P24622	Alpha-crystallin A chain	0.000166979	4.89084e-05	0	0.000100108	0.000101142	6.78026e-05
P23927	Alpha-crystallin B chain	3.12398e-05	0	0	0	0	0
P17182	Alpha-enolase	0.00620867	0.00638974	0.00960536	0.00895453	0.00847777	0.0090719
P27046	Alpha-mannosidase 2	2.12473e-05	0	2.96339e-05	2.17463e-05	0	0
Q9QWR8	Alpha-N-acetylgalactosaminidase	0	0	0	0	0	0
Q9DB05	Alpha-soluble NSF attachment protein	0	0	2.40113e-05	0	0	2.68536e-05
Q8R010	Aminoacyl tRNA synthase complex-interacting multifunctional protein 2	0	0	1.97461e-05	0	0	0
Q8VCT3	Aminopeptidase B	0.000162279	0.000166292	0.000265901	0.000153102	0.000215841	0.00014677
Q9DBT5	AMP deaminase 2	0	4.72113e-05	0	0	0	0
O08739	AMP deaminase 3	0	0	0	2.8779e-05	0	2.40299e-05
Q8R5A3	Amyloid beta A4 precursor protein-binding family B member 1-interacting protein	7.8351e-05	7.90041e-05	9.25779e-05	6.38e-05	0.000111296	9.22368e-05
Q80UP5	Ankyrin repeat domain-containing protein 13A	0	1.5425e-05	2.17111e-05	1.32365e-05	1.79335e-05	1.6758e-05
Q9D3J5	Ankyrin repeat domain-containing protein 22	0	0	0	0	0	3.47002e-05
P10107	Annexin A1	0.0210696	0.0224341	0.0227296	0.0174232	0.0209291	0.0219501
P97384	Annexin A11	0.000758606	0.000795409	0.00136963	0.000793218	0.000957796	0.000834714
P07356	Annexin A2	0.00276118	0.00270229	0.00316815	0.00380306	0.00410143	0.00424529
O35639	Annexin A3	0.000992607	0.00105421	0.00134615	0.00117911	0.00112806	0.00122704
P48036	Annexin A5	0.000529384	0.000532851	0.000524201	0.000808937	0.00063812	0.000847506
P14824	Annexin A6	5.88935e-05	4.92641e-05	7.89453e-05	6.4089e-05	4.76828e-05	6.40044e-05
Q07076	Annexin A7	0.000187999	0.000186563	0.000297212	0.000322785	0.000245398	0.000316679
P21958	Antigen peptide transporter 1	0	1.38929e-05	2.209e-05	2.04001e-05	1.61925e-05	0
P36371	Antigen peptide transporter 2	0	0	0	0	0	2.32165e-05
P32261	Antithrombin-III	0.000147625	0.000111437	0.000111023	0.000238462	0.000248717	0.000213475
O35643	AP-1 complex subunit beta-1	2.08379e-05	2.09384e-05	3.39145e-05	0	3.81997e-05	3.63942e-05
P22892	AP-1 complex subunit gamma-1	3.03714e-05	4.89695e-05	5.61071e-05	5.06802e-05	3.94177e-05	5.85853e-05
P35585	AP-1 complex subunit mu-1	7.22944e-05	5.1363e-05	9.05609e-05	9.78751e-05	5.97195e-05	8.85349e-05
Q9DB50;P61967	AP-1 complex subunit sigma-2;AP-1 complex subunit sigma-1A	0	0	0	0	0	1.98633e-05
P17426	AP-2 complex subunit alpha-1	0	1.78806e-05	1.72063e-05	1.90769e-05	1.30526e-05	1.77371e-05
P17427	AP-2 complex subunit alpha-2	0.000216511	0.000207895	0.000233835	0.0001879	0.000227044	0.000208296
Q9DBG3	AP-2 complex subunit beta	0.000152712	0.000205966	0.000342083	0.000299866	0.000169042	0.000218481
P84091	AP-2 complex subunit mu	4.6799e-05	4.16229e-05	6.37088e-05	4.5647e-05	4.40299e-05	3.3786e-05
P62743	AP-2 complex subunit sigma	0	5.51676e-05	0	6.65271e-05	5.66006e-05	0
Q9Z1T1	AP-3 complex subunit beta-1	1.74847e-05	1.81688e-05	2.13724e-05	1.46808e-05	2.2428e-05	2.05504e-05
O54774	AP-3 complex subunit delta-1	0	0	1.42498e-05	0	6.98109e-06	7.52934e-06
Q9JKC8;Q8R2R9	AP-3 complex subunit mu-1;AP-3 complex subunit mu-2	0	0	0	0	0	0
Q8VBT6	Apolipoprotein B receptor	6.25722e-05	6.59137e-05	7.03959e-05	6.49988e-05	6.45959e-05	7.67302e-05
P34928	Apolipoprotein C-I;Truncated apolipoprotein C-I	4.4761e-05	0	0	0	0	0
O35841	Apoptosis inhibitor 5	1.18606e-05	0	0	0	0	0
Q9EPB4	Apoptosis-associated speck-like protein containing a CARD	0	4.7777e-05	0	7.61801e-05	3.85028e-05	0
Q9Z0X1	Apoptosis-inducing factor 1, mitochondrial	0	0	0	0	0	0
O88879	Apoptotic protease-activating factor 1	0.000104852	8.96057e-05	0.000106796	0.000142008	0.000126862	0.00010665
Q02013	Aquaporin-1	0	0	0	0	0	0
P39654	Arachidonate 15-lipoxygenase	2.16511e-05	0	0	0	0	0
P48999	Arachidonate 5-lipoxygenase	0.0004554	0.000560065	0.000828813	0.000377895	0.000435713	0.000380036
P30355	Arachidonate 5-lipoxygenase-activating protein	0.000886966	0.000909481	0.000687294	0.00137557	0.00176326	0.00162679
Q9JLQ2	ARF GTPase-activating protein GIT2	0	0	0	0	0	4.20323e-05
Q8K2H4	Arf-GAP with coiled-coil, ANK repeat and PH domain-containing protein 1	0	1.64192e-05	1.92563e-05	0	0	0
Q6ZQK5	Arf-GAP with coiled-coil, ANK repeat and PH domain-containing protein 2	0	5.83829e-06	9.35705e-06	0	0	0
Q4LDD4	Arf-GAP with Rho-GAP domain, ANK repeat and PH domain-containing protein 1	0	0	0	0	0	0
Q8R5G7	Arf-GAP with Rho-GAP domain, ANK repeat and PH domain-containing protein 3	9.7557e-06	0	1.21207e-05	0	0	0
Q9QWY8;Q7SIG6	Arf-GAP with SH3 domain, ANK repeat and PH domain-containing protein 1;Arf-GAP with SH3 domain, ANK repeat and PH domain-containing protein 2	0	0	6.90894e-06	0	0	0
Q61176	Arginase-1	0	0	0	0.000224182	0.000172551	0.000164938
Q9D0I9	Arginine--tRNA ligase, cytoplasmic	0	5.82586e-05	8.93736e-05	2.49359e-05	3.12371e-05	4.02607e-05
Q91YI0	Argininosuccinate lyase	0	0	0	0	0	0
P50429	Arylsulfatase B	7.68658e-05	0.000104527	6.314e-05	0	8.33132e-05	4.32339e-05
Q61024	Asparagine synthetase [glutamine-hydrolyzing]	0	0	0	0	0	0
Q8BP47	Asparagine--tRNA ligase, cytoplasmic	0	4.00544e-05	5.25334e-05	3.15924e-05	3.32711e-05	3.91217e-05
P05201	Aspartate aminotransferase, cytoplasmic	0.000111996	7.4741e-05	0.00013727	7.59805e-05	8.41793e-05	0.00010791
P05202	Aspartate aminotransferase, mitochondrial	0.000255793	0.000234701	0.000420119	0.000368252	0.000501532	0.000478698
Q922B2	Aspartate--tRNA ligase, cytoplasmic	0.000680937	0.000655912	0.000955992	0.000565316	0.000580418	0.000680355
Q9Z2W0	Aspartyl aminopeptidase	0	0	2.17123e-05	1.73043e-05	0	1.88181e-05
P28658	Ataxin-10	0.000150958	0.000145614	0.000167059	0	0	0
Q91YH5	Atlastin-3	2.11281e-05	0	4.15032e-05	0	0	0
Q9CQQ7	ATP synthase F(0) complex subunit B1, mitochondrial	8.04596e-05	0	8.70191e-05	8.31693e-05	7.39246e-05	9.08823e-05
Q03265	ATP synthase subunit alpha, mitochondrial	0.000462848	0.000477545	0.000960985	0.00081041	0.000654863	0.000713759
P56480	ATP synthase subunit beta, mitochondrial	0.000575142	0.000526444	0.000672164	0.000668293	0.000666499	0.000654574
Q9DCX2	ATP synthase subunit d, mitochondrial	0	0	0	0	0	0
Q06185	ATP synthase subunit e, mitochondrial	0	0	0	0	0	0
P56135	ATP synthase subunit f, mitochondrial	0	0	0	0	0	0
Q9CPQ8	ATP synthase subunit g, mitochondrial	0	0	0	0	0	0
Q91VR2	ATP synthase subunit gamma, mitochondrial	7.96387e-05	7.48889e-05	5.64671e-05	9.80802e-05	0.000108967	9.45658e-05
Q9DB20	ATP synthase subunit O, mitochondrial	0.000118705	7.05229e-05	6.91614e-05	7.41882e-05	8.57659e-05	7.1705e-05
O54984	ATPase Asna1	0	0	0	2.42182e-05	0	2.25514e-05
Q5SSE9	ATP-binding cassette sub-family A member 13	0	0	0	0	0	0
P48410;Q61285	ATP-binding cassette sub-family D member 1;ATP-binding cassette sub-family D member 2	0	0	0	0	0	0
Q6P542	ATP-binding cassette sub-family F member 1	0	0	0	0	0	0
Q91V92	ATP-citrate synthase	0.00014778	0.000162296	0.00019916	0.000172737	0.000150778	0.00020212
P12382	ATP-dependent 6-phosphofructokinase, liver type	2.01185e-05	0	0	3.59318e-05	0	2.88199e-05
Q9WUA3	ATP-dependent 6-phosphofructokinase, platelet type	1.74869e-05	2.02141e-05	1.75662e-05	3.46806e-05	2.15686e-05	3.17826e-05
O70133	ATP-dependent RNA helicase A	0.000333638	0.000249112	0.000348185	0.000258664	0.000264817	0.000276183
Q91VR5	ATP-dependent RNA helicase DDX1	9.08703e-06	7.12493e-06	1.05335e-05	0	0	0
Q8VDW0	ATP-dependent RNA helicase DDX39A	3.00183e-05	3.95905e-05	5.25334e-05	4.05047e-05	4.50336e-05	4.85905e-05
Q62167;P16381	ATP-dependent RNA helicase DDX3X;Putative ATP-dependent RNA helicase Pl10	3.61731e-05	9.0991e-05	0.000179368	9.38117e-05	5.95307e-05	6.74422e-05
Q62095	ATP-dependent RNA helicase DDX3Y	0	0	0	0	0	0
Q80YD1	ATP-dependent RNA helicase SUPV3L1, mitochondrial	0	0	0	0	0	0
Q62431	AT-rich interactive domain-containing protein 3A	0	0	0	0	0	0
P04919	Band 3 anion transport protein	0	0	0	0	0	4.32895e-05
Q9CQC6	Basic leucine zipper and W2 domain-containing protein 1	5.84234e-05	4.74835e-05	0.000100465	8.00101e-05	9.16094e-05	8.7645e-05
P18572	Basigin	0	0	0	0	0	0
Q61335	B-cell receptor-associated protein 31	5.97905e-05	0	0	0	0	0
O08734	Bcl-2 homologous antagonist/killer	0	0	0	3.83164e-05	0	0
Q09200	Beta-1,4 N-acetylgalactosaminyltransferase 1	1.75067e-05	2.40466e-05	3.00611e-05	2.77853e-05	2.21337e-05	2.44285e-05
P01887	Beta-2-microglobulin	8.15995e-05	0.000111619	0	0.000178606	0.000181178	0
Q61235	Beta-2-syntrophin	0	0	0	0	0	0
Q8BFZ3	Beta-actin-like protein 2	0	0	0	9.02358e-05	0	0
Q99MK8	Beta-adrenergic receptor kinase 1	7.38392e-05	8.91353e-05	0.000149934	5.33474e-05	8.00878e-05	6.33416e-05
Q8BWG8	Beta-arrestin-1	0	0	0	0	0	0
Q91YI4	Beta-arrestin-2	0.000148828	0.000225894	0.000244067	0.000137285	0.000152999	0.000158855
P02525	Beta-crystallin A1	0	0	0	0	0	0
Q9JJV0	Beta-crystallin A4	0	0	0	0	0	0
P23780	Beta-galactosidase	0	0	4.42012e-05	0	0	0
P12265	Beta-glucuronidase	2.86655e-05	0	6.25038e-05	3.33181e-05	2.35605e-05	0
P29416	Beta-hexosaminidase subunit alpha	6.19963e-05	7.71795e-05	0.000121845	6.50883e-05	2.19183e-05	2.53126e-05
P20060	Beta-hexosaminidase subunit beta	6.87624e-05	0.000199067	0.000328216	0.000186373	0.000137654	0.000108894
Q8K2I4	Beta-mannosidase	0	0	2.23673e-05	0	0	0
Q8CGC7	Bifunctional glutamate/proline--tRNA ligase;Glutamate--tRNA ligase;Proline--tRNA ligase	3.66697e-05	3.73684e-05	5.86009e-05	2.35887e-05	0	3.13725e-05
Q9JLV6	Bifunctional polynucleotide phosphatase/kinase;Polynucleotide 3-phosphatase;Polynucleotide 5-hydroxyl-kinase	0.000255153	0.000249744	0.000410323	0.000220823	0.000281482	0.000244424
Q9CWJ9	Bifunctional purine biosynthesis protein PURH;Phosphoribosylaminoimidazolecarboxamide formyltransferase;IMP cyclohydrolase	1.42329e-05	1.5771e-05	2.75732e-05	0	0	0
Q9CY64	Biliverdin reductase A	0	2.12652e-05	1.71945e-05	3.79641e-05	0	0
Q8R016	Bleomycin hydrolase	8.0624e-05	6.36745e-05	9.20763e-05	6.45047e-05	6.95023e-05	6.86588e-05
Q61878	Bone marrow proteoglycan;Eosinophil granule major basic protein	0.000759985	0.000552083	0.000234861	0.000176425	0.000649245	0.000109592
P20293	Brachyury protein	0	0	0	0.000206456	0	0
O35855	Branched-chain-amino-acid aminotransferase, mitochondrial	0	0	0	3.13786e-05	0	0
A2A5R2;G3X9K3	Brefeldin A-inhibited guanine nucleotide-exchange protein 2;Brefeldin A-inhibited guanine nucleotide-exchange protein 1	1.30655e-05	1.73042e-05	2.07587e-05	0	1.25574e-05	2.00996e-05
Q8BXV2	BRI3-binding protein	0	0	0	0	2.70035e-05	2.56393e-05
D3Z6Q9	Bridging integrator 2	0	0	4.63857e-05	0	0	0
Q921C3	Bromodomain and WD repeat-containing protein 1	0	0	0	0	0.000130415	0
Q6WVG3	BTB/POZ domain-containing protein KCTD12	0.000138754	0.000214838	0.000179522	0.000284834	0.000237192	0.000252013
Q922D8	C-1-tetrahydrofolate synthase, cytoplasmic;Methylenetetrahydrofolate dehydrogenase;Methenyltetrahydrofolate cyclohydrolase;Formyltetrahydrofolate synthetase;C-1-tetrahydrofolate synthase, cytoplasmic, N-terminally processed	1.73236e-05	2.55637e-05	2.73985e-05	0	3.61623e-05	2.71479e-05
P30993	C5a anaphylatoxin chemotactic receptor 1	0	0	0	0	4.2823e-05	0
Q80W54	CAAX prenyl protease 1 homolog	0.000223573	0.000249294	0.000252081	0.000131918	0.00010698	0.000195516
B2RQC6	CAD protein;Glutamine-dependent carbamoyl-phosphate synthase;Aspartate carbamoyltransferase;Dihydroorotase	1.42781e-05	1.77713e-05	1.8449e-05	1.07396e-05	1.15848e-05	1.17293e-05
Q3UMR5	Calcium uniporter protein, mitochondrial	0	4.14215e-05	3.19836e-05	3.78321e-05	0	0
Q923T9;P11798;Q6PHZ2;P28652	Calcium/calmodulin-dependent protein kinase type II subunit gamma;Calcium/calmodulin-dependent protein kinase type II subunit alpha;Calcium/calmodulin-dependent protein kinase type II subunit delta;Calcium/calmodulin-dependent protein kinase type II subunit beta	0	0	0	0	0	0
Q8BH59	Calcium-binding mitochondrial carrier protein Aralar1	0	0	3.14455e-05	0	0	0
Q9QXX4	Calcium-binding mitochondrial carrier protein Aralar2	0	0	0	0	0	0
Q8BMD8	Calcium-binding mitochondrial carrier protein SCaMC-1	4.70384e-05	4.8002e-05	5.28143e-05	3.86153e-05	5.72324e-05	6.00104e-05
Q06138	Calcium-binding protein 39	0.000147978	0.000138907	0.000103451	0.000145859	0.000130804	0.000160118
Q9CR86	Calcium-regulated heat stable protein 1	0	0	0	0	0	2.32165e-05
Q6Q477;Q9R0K7;G5E829	Calcium-transporting ATPase;Plasma membrane calcium-transporting ATPase 2;Plasma membrane calcium-transporting ATPase 1	0	0	0	0	0	0
Q9CXW3	Calcyclin-binding protein	0	0	0	0	0	0
P0DP28;P0DP27;P0DP26;Q9D6P8	Calmodulin-like protein 3	0.000201582	0.000110612	7.43307e-05	0.000194947	0.000156063	0.000186849
P35564	Calnexin	0.000101369	0.000117608	0.000116855	0.000113068	9.25265e-05	0.000120097
O88456	Calpain small subunit 1	6.36072e-05	5.97907e-05	4.09544e-05	0.000104467	6.54475e-05	7.33955e-05
O35350	Calpain-1 catalytic subunit	0.000470053	0.000534255	0.000678101	0.000472407	0.000520051	0.000395145
Q08093	Calponin-2	0.000247263	0.000276765	0.000281421	0.000341166	0.000223536	0.00029361
P14211	Calreticulin	0.000910292	0.000872368	0.00156909	0.00198264	0.00123087	0.00151718
Q9QXT8	Calsenilin	0	0	0	0	0	0
P05132	cAMP-dependent protein kinase catalytic subunit alpha	0	0	0	0	0	0
P68181	cAMP-dependent protein kinase catalytic subunit beta	2.76548e-05	3.90505e-05	4.43605e-05	3.06989e-05	3.58048e-05	3.31452e-05
Q9DBC7	cAMP-dependent protein kinase type I-alpha regulatory subunit;cAMP-dependent protein kinase type I-alpha regulatory subunit, N-terminally processed	2.85199e-05	2.58283e-05	3.52233e-05	2.94935e-05	3.41682e-05	2.93077e-05
P31324	cAMP-dependent protein kinase type II-beta regulatory subunit	1.46676e-05	1.81924e-05	2.29881e-05	0	0	0
P47936	Cannabinoid receptor 2	0	0	0	0	0	0
Q9DBC3	Cap-specific mRNA (nucleoside-2-O-)-methyltransferase 1	0	0	0	0	0	0
Q8C196	Carbamoyl-phosphate synthase [ammonia], mitochondrial	0	0	0	0	0	4.04171e-05
P13634	Carbonic anhydrase 1	0	0	0	0	0	8.04415e-06
P00920	Carbonic anhydrase 2	0	0	0	0	0	7.9394e-05
Q8R1G2	Carboxymethylenebutenolidase homolog	0	0	0	0	0	0
Q9WVJ3	Carboxypeptidase Q	0	0	0	0	0	0
P31809;Q925P2	Carcinoembryonic antigen-related cell adhesion molecule 1;Carcinoembryonic antigen-related cell adhesion molecule 2	4.56514e-05	0	4.27495e-05	2.36138e-05	0	0
P97742	Carnitine O-palmitoyltransferase 1, liver isoform	0	0	2.53214e-05	2.65853e-05	2.26323e-05	0
Q60737	Casein kinase II subunit alpha	1.37419e-05	1.58578e-05	3.28369e-05	2.05801e-05	0	2.73831e-05
P67871	Casein kinase II subunit beta	0	0	0	0	0	0
P29452	Caspase-1;Caspase-1 subunit p20;Caspase-1 subunit p10	1.80838e-05	0	1.64533e-05	2.42422e-05	3.33233e-05	2.34957e-05
P70677	Caspase-3;Caspase-3 subunit p17;Caspase-3 subunit p12	0	4.03629e-05	3.11197e-05	0	1.98576e-05	2.80691e-05
P97864	Caspase-7;Caspase-7 subunit p20;Caspase-7 subunit p11	0	0	0	0	0	0
P24270	Catalase	0	0	0	0	0	0
P51437	Cathelin-related antimicrobial peptide	0.00132476	0.00154646	0.00131865	0.000362907	0.00110664	0.000669312
P10605	Cathepsin B;Cathepsin B light chain;Cathepsin B heavy chain	0.000120636	0.000123436	9.6593e-05	0.00175454	0.000362301	0.000878964
P18242	Cathepsin D	0.000188275	0.000192231	0.000327166	0.00127576	0.000633301	0.00107513
P28293	Cathepsin G	0.00183188	0.0023198	0.00124252	0.000983824	0.00167721	0.000807033
P06797	Cathepsin L1;Cathepsin L1 heavy chain;Cathepsin L1 light chain	0	0	0	0	0	0
O70370	Cathepsin S	0	0	0	0.000101872	3.61845e-05	6.70506e-05
Q9WUU7	Cathepsin Z	0	0	0	0.00021503	0.000109101	0.00013954
P24668	Cation-dependent mannose-6-phosphate receptor	0	0	0	0	0	0
P51675	C-C chemokine receptor type 1	0	0	0	2.31371e-05	0	2.5345e-05
P27784	C-C motif chemokine 6;CCL6(22-95);CCL6(23-95)	0	0	0	0	0	0
Q6ZQ08	CCR4-NOT transcription complex subunit 1	0	0	1.42569e-05	1.78563e-05	1.31226e-05	0
Q8R2S8	CD177 antigen	0.0024787	0.00313514	0.00462524	0.00146666	0.00347489	0.00171751
Q62192	CD180 antigen	0	0	0	0	0	0
P15379	CD44 antigen	0.0001305	9.17463e-05	0.000151291	0.000131187	0.000120578	0.000142553
P41731	CD63 antigen	0	0	0	0	0	0
P40237	CD82 antigen	0	0	0	0	0	0
P40240	CD9 antigen	0	0	0	0	0	0
Q9Z0M6	CD97 antigen	0	0	2.80807e-05	3.73979e-05	5.63275e-05	4.11401e-05
Q9CQB5	CDGSH iron-sulfur domain-containing protein 2	0	2.38483e-05	9.78074e-06	2.27935e-05	0	1.9788e-05
Q8VDP6	CDP-diacylglycerol--inositol 3-phosphatidyltransferase	2.68824e-05	4.15554e-05	1.38875e-05	4.19882e-05	3.52974e-05	3.08847e-05
Q8VEK0;Q8BHG3	Cell cycle control protein 50A;Cell cycle control protein 50B	0	0	0	0	0	0
Q9JKY0	Cell differentiation protein RCD1 homolog	0	0	0	0	0	0
P60766	Cell division control protein 42 homolog	0.000398045	0.000444846	0.00023629	0.000363921	0.000370139	0.000465199
A2AUM9	Centrosomal protein of 152 kDa	0	0	0	0	0	0
Q924Z4	Ceramide synthase 2	0	0	0	0	0	0
Q922S4	cGMP-dependent 3,5-cyclic phosphodiesterase	0.000253663	0.000265279	0.000268415	8.05294e-05	0.000173894	0.000133781
Q9D8B3	Charged multivesicular body protein 4b	0	0	0	0	0	0
Q61362	Chitinase-3-like protein 1	0.000269287	0.000416304	0.000474231	0.000303193	0.000575222	0.000284201
O35744	Chitinase-like protein 3	0.016581	0.0315935	0.0338142	0.018681	0.0300124	0.019803
Q91Z98	Chitinase-like protein 4	0.000202421	0	3.87923e-05	0.000548658	0	0
Q9Z1Q5	Chloride intracellular channel protein 1	0.000962693	0.00128375	0.000931326	0.00117169	0.00103572	0.00119634
Q8BJ64	Choline dehydrogenase, mitochondrial	0	0	0	0	0	0
Q8BY89	Choline transporter-like protein 2	0	0	1.60721e-05	0	0	0
Q8BGS7	Choline/ethanolaminephosphotransferase 1	0	0	0	0	0	0
P49586;Q811Q9	Choline-phosphate cytidylyltransferase A;Choline-phosphate cytidylyltransferase B	0	0	1.74895e-05	0	0	0
Q8C1F4	Chondroitin sulfate N-acetylgalactosaminyltransferase 2	0	0	0	0	0	0
P23198	Chromobox protein homolog 3	0.00010431	0.000102818	0.000101516	8.9758e-05	0.000108431	0.000118359
E9PZM4	Chromodomain-helicase-DNA-binding protein 2	0	0	0	0	0	0
Q6PDQ2	Chromodomain-helicase-DNA-binding protein 4	0	0	0	0	0	0
P54987	Cis-aconitate decarboxylase	4.73761e-05	0.000103541	9.83668e-05	0.000167043	3.61834e-05	0.000138208
Q9CZU6	Citrate synthase, mitochondrial	0.000227755	0.000212663	0.000315729	0.000358009	0.000331556	0.000329471
Q9CZ69	CKLF-like MARVEL transmembrane domain-containing protein 6	0	0	0	0	0	0
Q9ESD6	CKLF-like MARVEL transmembrane domain-containing protein 7	8.34764e-05	0	0	0	0	0
Q68FD5	Clathrin heavy chain 1	0.00132696	0.00130422	0.00189931	0.00143666	0.00151689	0.00143317
O08585	Clathrin light chain A	0	0	0	0	0	0
Q9EPU4	Cleavage and polyadenylation specificity factor subunit 1	0	0	0	0	0	0
Q9CQF3	Cleavage and polyadenylation specificity factor subunit 5	5.20126e-05	5.64286e-05	0	3.78332e-05	3.86771e-05	4.9595e-05
Q99LI7	Cleavage stimulation factor subunit 3	0	0	0	0	0	0
Q06890	Clusterin;Clusterin beta chain;Clusterin alpha chain	0	0	0	3.77164e-06	0	0
Q9CQI6	Coactosin-like protein	0.00187591	0.00189027	0.00114814	0.00204231	0.00240468	0.00211703
O88783	Coagulation factor V;Coagulation factor V heavy chain;Coagulation factor V light chain	0	0	0	0	0	0
Q8BH61	Coagulation factor XIII A chain	0	0	0	0	0	0
Q8CIE6	Coatomer subunit alpha;Xenin;Proxenin	0.00026153	0.000260415	0.000276251	0.00021251	0.000229487	0.00025739
O55029	Coatomer subunit beta	0.000119996	0.000102754	0.000169679	0.000135757	0.000138243	0.000153073
Q9JIF7	Coatomer subunit beta	0.00015077	0.000197395	0.000223768	0.00020843	0.000186108	0.000205793
Q5XJY5	Coatomer subunit delta	2.61321e-05	7.32186e-05	6.42623e-05	5.0174e-05	6.044e-05	5.13018e-05
Q9QZE5	Coatomer subunit gamma-1	1.2281e-05	1.97042e-05	0	0	0	1.60292e-05
Q9QXK3	Coatomer subunit gamma-2	0	2.83879e-05	4.70986e-05	2.83896e-05	2.60042e-05	2.47819e-05
P61924	Coatomer subunit zeta-1	1.69363e-05	4.22625e-05	0	2.18019e-05	0	0
P18760	Cofilin-1	0.0056221	0.00601646	0.00402616	0.00607608	0.00610873	0.00614368
O35638	Cohesin subunit SA-2	0	0	3.36336e-05	0	0	0
Q80ZU5	Coiled-coil domain-containing protein 181	0	0	0	0	0	0
Q9JIG7	Coiled-coil domain-containing protein 22	0	0	0	0	0	0
Q9D024	Coiled-coil domain-containing protein 47	0	9.16563e-06	1.40492e-05	0	8.42836e-06	0
D3YZV8	Coiled-coil domain-containing protein 8 homolog	0	0	0	0	0	0
Q4QRL3	Coiled-coil domain-containing protein 88B	0	0	2.96221e-05	0	0	0
Q9EQG9	Collagen type IV alpha-3-binding protein	0	0	0	3.62951e-06	0	0
P01027	Complement C3;Complement C3 beta chain;C3-beta-c;Complement C3 alpha chain;C3a anaphylatoxin;Acylation stimulating protein;Complement C3b alpha chain;Complement C3c alpha chain fragment 1;Complement C3dg fragment;Complement C3g fragment;Complement C3d fragment;Complement C3f fragment;Complement C3c alpha chain fragment 2	0.00724588	0.00515366	0.00587036	0.00198973	0.00358104	0.00229732
P06684	Complement C5;Complement C5 beta chain;Complement C5 alpha chain;C5a anaphylatoxin;Complement C5 alpha chain	1.58571e-05	0	0	0	0	0
Q8K2Z4	Condensin complex subunit 1	0	0	0	0	0	0
Q6RI63	Constitutive coactivator of peroxisome proliferator-activated receptor gamma	0	0	0.000123344	0	0	0.000103503
Q6A0A9	Constitutive coactivator of PPAR-gamma-like protein 1	0	0	0	0	0	0
Q99LD4	COP9 signalosome complex subunit 1	0	0	0	0	0	0
P61202	COP9 signalosome complex subunit 2	0	0	0	0	0	0
O88543	COP9 signalosome complex subunit 3	0	0	0	0	0	0
O88544	COP9 signalosome complex subunit 4	0	0	0	0	1.47225e-05	0
Q8C166	Copine-1	5.89983e-05	5.46597e-05	7.79693e-05	8.10704e-05	0.000103919	6.20451e-05
P59108	Copine-2	5.16187e-05	8.34012e-05	7.87506e-05	0	3.28226e-05	3.05846e-05
Q8BT60	Copine-3	0.000788464	0.000748996	0.00120712	0.00050918	0.000751015	0.000640566
O08997	Copper transport protein ATOX1	0	0	0	0	0	0
Q9QZQ8	Core histone macro-H2A.1	0.000176336	0.000192102	0.000248446	0.000414439	0.000202473	0.000323666
O89053	Coronin-1A	0.0054556	0.00634077	0.00989994	0.00647741	0.00697687	0.006728
Q9WUM3	Coronin-1B	9.00516e-05	0.000127765	0.000216014	0.000171996	0.000165578	0.000189143
Q9WUM4	Coronin-1C	9.70417e-05	6.44941e-05	8.80282e-05	0.000142575	0.00016046	0.000169052
Q9D2V7	Coronin-7	0.000178885	0.000228434	0.000235345	0.000185501	0.000171607	0.000222189
P50172	Corticosteroid 11-beta-dehydrogenase isozyme 1	0.00016357	0.00023303	0.000189848	0.000170578	0.000190416	0.000158554
Q4KML4	Costars family protein ABRACL	4.23533e-05	0	4.1253e-05	3.154e-05	4.54133e-05	4.33764e-05
P14847	C-reactive protein	0.000126572	0	0	0	0	0
Q04447	Creatine kinase B-type	0	0	0	0	0	0
Q91YT8	CSC1-like protein 1	0	0	1.3884e-05	0	0	0
O88712	C-terminal-binding protein 1	3.83965e-05	2.91646e-05	4.12884e-05	4.04141e-05	3.28514e-05	4.26348e-05
P70303	CTP synthase 2	0	0	8.47189e-06	0	0	7.68588e-06
Q9JL99	C-type lectin domain family 1 member B	0	0	0	0	0	0
Q504P2	C-type lectin domain family 12 member A	2.56069e-05	4.32997e-05	4.32912e-05	0	3.33499e-05	0
Q9Z0H4	CUGBP Elav-like family member 2	0	0	0	0	1.19268e-05	0
Q9WTX6	Cullin-1	0	0	0	0	0	0
Q9D4H8	Cullin-2	0	0	0	0	0	0
Q9JLV5	Cullin-3	0	0	0	0	0	0
A2A432	Cullin-4B	0	0	0	0	0	0
Q6ZQ38	Cullin-associated NEDD8-dissociated protein 1	7.92382e-05	7.82241e-05	0.000113344	8.40561e-05	7.36348e-05	7.65228e-05
P35343	C-X-C chemokine receptor type 2	0	3.63377e-05	5.13639e-05	0	5.29389e-05	5.86722e-05
P11440	Cyclin-dependent kinase 1	0	0	0	0	0	0
P97377	Cyclin-dependent kinase 2	0	0	0	0	0	0
P49615	Cyclin-dependent-like kinase 5	0	0.000101258	4.58369e-05	0	4.83889e-05	3.79318e-05
Q99KY4	Cyclin-G-associated kinase	0	0	0	0	0	0
Q62426	Cystatin-B	5.49576e-05	3.56809e-05	0	0.000401949	6.81188e-05	0.000495869
P21460	Cystatin-C	0	0	0	0	0	0
P97315	Cysteine and glycine-rich protein 1	0.000196142	0.000156532	0.000104026	0.000138277	0.000132547	0.00014976
Q8BZQ2	Cysteine-rich secretory protein LCCL domain-containing 2	1.64971e-05	4.35161e-05	3.25018e-05	0	9.84954e-05	2.37321e-05
Q61093	Cytochrome b-245 heavy chain	0.00174262	0.00221384	0.00292751	0.0016232	0.00217252	0.00182689
Q61462	Cytochrome b-245 light chain	0.000965363	0.00143236	0.000815453	0.000786466	0.000841682	0.000822699
P56395	Cytochrome b5	0	0	0	0	0	0
Q9CZ13	Cytochrome b-c1 complex subunit 1, mitochondrial	6.23968e-05	5.89678e-05	8.55049e-05	8.2338e-05	0	7.43225e-05
Q9DB77	Cytochrome b-c1 complex subunit 2, mitochondrial	9.65396e-05	0.000110226	0.000128832	0.000102104	9.2924e-05	0.000108807
Q8R1I1	Cytochrome b-c1 complex subunit 9	1.90945e-05	0	0	0	0	0
Q9CR68	Cytochrome b-c1 complex subunit Rieske, mitochondrial;Cytochrome b-c1 complex subunit 11	0	0	0	0	0	2.11761e-05
P00397	Cytochrome c oxidase subunit 1	2.65503e-05	0	2.93258e-05	3.56013e-05	0	2.84804e-05
P00405	Cytochrome c oxidase subunit 2	0.000161815	0.000100697	8.81321e-05	0.000179904	0.000167233	8.02503e-05
P19783	Cytochrome c oxidase subunit 4 isoform 1, mitochondrial	9.06276e-05	8.3099e-05	6.73498e-05	8.24286e-05	7.55556e-05	7.91495e-05
P12787	Cytochrome c oxidase subunit 5A, mitochondrial	0	0	0	6.20742e-05	0	5.68994e-05
P19536	Cytochrome c oxidase subunit 5B, mitochondrial	0	0	0	0	3.65232e-06	0
P56391	Cytochrome c oxidase subunit 6B1	1.5728e-05	1.97063e-05	8.65754e-06	0	1.45626e-05	0
Q9CPQ1	Cytochrome c oxidase subunit 6C	0	0	0	0	0	0
P17665	Cytochrome c oxidase subunit 7C, mitochondrial	0	0	0	0	0	0
Q62425	Cytochrome c oxidase subunit NDUFA4	0	0	0	0	0	0
P62897	Cytochrome c, somatic	0.000197433	0.000113472	6.68246e-05	0.000170687	0.000155997	0.000138335
Q9D0M3	Cytochrome c1, heme protein, mitochondrial	3.72478e-05	0	0	0	0	4.74005e-05
Q9QX11;O08967;P63034	Cytohesin-1;Cytohesin-3;Cytohesin-2	0	0	0	0	0	0
Q80YW0	Cytohesin-4	1.59465e-05	1.7196e-05	1.87075e-05	1.87431e-05	1.67699e-05	0
Q9Z2L7	Cytokine receptor-like factor 3	0	0	2.0001e-05	0	0	0
P28271	Cytoplasmic aconitate hydratase	0	0	8.56914e-06	0	0	0
Q9JHU4	Cytoplasmic dynein 1 heavy chain 1	0.000388544	0.000273004	0.000356175	0.00027806	0.000287489	0.000280598
O88487	Cytoplasmic dynein 1 intermediate chain 2	0	0	0	0	0	0
Q8R1Q8	Cytoplasmic dynein 1 light intermediate chain 1	1.57821e-05	0	2.32773e-05	0	0	0
Q7TMB8	Cytoplasmic FMR1-interacting protein 1	0	1.12358e-05	1.67224e-05	0	0	0
Q5SQX6	Cytoplasmic FMR1-interacting protein 2	0.000183839	0.000200095	0.000225455	7.45962e-05	0.000118824	0.000108366
Q99M51	Cytoplasmic protein NCK1	0	0	3.88147e-05	0	0	0
P97504	Cytoplasmic tyrosine-protein kinase BMX	0	0	1.18894e-05	0	0	0
Q8BMK4	Cytoskeleton-associated protein 4	6.45804e-05	9.51373e-05	0.00015469	0.000144375	6.00803e-05	5.15625e-05
A2AGT5	Cytoskeleton-associated protein 5	0	0	0	0	0	0
Q9CPY7	Cytosol aminopeptidase	0	0	0	0	0	0
Q9D020	Cytosolic 5-nucleotidase 3A	0	0	0	0	0	1.12174e-05
Q91V12	Cytosolic acyl coenzyme A thioester hydrolase	4.3353e-05	5.99792e-05	4.65887e-05	3.51933e-05	4.9407e-05	5.07862e-05
Q9D1A2	Cytosolic non-specific dipeptidase	6.7915e-05	4.66242e-05	7.45845e-05	0.000104439	8.55427e-05	0.000137176
Q3V1L4	Cytosolic purine 5-nucleotidase	0	2.0092e-05	3.48409e-05	2.43818e-05	0	2.99566e-05
Q61753	D-3-phosphoglycerate dehydrogenase	7.92238e-05	8.69657e-05	0.000130755	8.05436e-05	8.01522e-05	0.000101142
Q9JII5	DAZ-associated protein 1	2.15739e-05	3.03228e-05	3.82541e-05	0	2.87922e-05	3.13331e-05
O35215	D-dopachrome decarboxylase	0	0	0	1.07065e-05	0	0
A2AF47	Dedicator of cytokinesis protein 11	2.28152e-05	0	2.80205e-05	1.68145e-05	0	0
Q8C3J5	Dedicator of cytokinesis protein 2	0.000283257	0.000286075	0.000328358	0.000247538	0.000281105	0.000233474
B2RY04	Dedicator of cytokinesis protein 5	1.3743e-05	1.01515e-05	2.43772e-05	0	0	0
Q8C147	Dedicator of cytokinesis protein 8	0.00010402	8.65436e-05	0.00011728	6.37629e-05	8.18599e-05	8.02723e-05
Q99L04	Dehydrogenase/reductase SDR family member 1	2.19899e-05	0	2.1861e-05	3.91356e-05	0	0
Q9CXR1	Dehydrogenase/reductase SDR family member 7	0.00012548	0.000156693	0.000133068	6.67355e-05	9.44928e-05	8.87492e-05
Q58NB6	Dehydrogenase/reductase SDR family member 9	0	0	0	0	0	0
Q60710	Deoxynucleoside triphosphate triphosphohydrolase SAMHD1	0.000162709	0.000164396	0.000248871	0.000261184	0.000201319	0.000261086
P56542	Deoxyribonuclease-2-alpha	0	0	0	0	0	0
Q91YP3	Deoxyribose-phosphate aldolase	0	0	0	0	0	0
E9Q557	Desmoplakin	0	0	0	0	0	0
Q9R0P5	Destrin	0.00257823	0.00248897	0.00162373	0.00229964	0.0021724	0.00232536
P32233	Developmentally-regulated GTP-binding protein 1	0	0	0	0	0	0
Q9QXB9	Developmentally-regulated GTP-binding protein 2	0	0	0	0	0	0
Q9Z2A7	Diacylglycerol O-acyltransferase 1	2.63583e-05	2.9845e-05	4.41079e-05	2.07285e-05	3.25261e-05	3.21766e-05
P00375	Dihydrofolate reductase	0	0	0	0	0	0
O08749	Dihydrolipoyl dehydrogenase, mitochondrial	3.77731e-05	0	4.87237e-05	0	0	0
Q8BMF4	Dihydrolipoyllysine-residue acetyltransferase component of pyruvate dehydrogenase complex, mitochondrial	0	0	1.13576e-05	0	0	0
Q9D2G2	Dihydrolipoyllysine-residue succinyltransferase component of 2-oxoglutarate dehydrogenase complex, mitochondrial	0	1.36861e-05	2.88856e-05	1.9918e-05	1.57129e-05	0
Q8K2I3	Dimethylaniline monooxygenase [N-oxide-forming] 2	0	0	2.84088e-05	0	0	0
P97872	Dimethylaniline monooxygenase [N-oxide-forming] 5	6.53142e-05	7.52114e-05	9.78322e-05	1.98089e-05	3.88226e-05	5.57488e-05
P97821	Dipeptidyl peptidase 1;Dipeptidyl peptidase 1 exclusion domain chain;Dipeptidyl peptidase 1 heavy chain;Dipeptidyl peptidase 1 light chain	0	0	0	0.000101793	5.60744e-05	6.76021e-05
Q9ET22	Dipeptidyl peptidase 2	0	0	0	0	0	0
Q99KK7	Dipeptidyl peptidase 3	3.67579e-05	5.9136e-05	6.51522e-05	4.4483e-05	5.06461e-05	6.49684e-05
Q9JI46	Diphosphoinositol polyphosphate phosphohydrolase 1	2.25802e-05	0	0	0	0	0
O35598	Disintegrin and metalloproteinase domain-containing protein 10	0	9.00921e-06	1.84927e-05	0	0	0
Q05910	Disintegrin and metalloproteinase domain-containing protein 8	0	0	0	0	0	0
P13864	DNA (cytosine-5)-methyltransferase 1	0	0	0	0	0	0
Q3U1J4	DNA damage-binding protein 1	4.89926e-05	5.8955e-05	6.2924e-05	2.29517e-05	2.96094e-05	3.94983e-05
P37913	DNA ligase 1	0	1.24368e-05	1.32006e-05	0	0	0
P97310	DNA replication licensing factor MCM2	3.27415e-05	2.15577e-05	3.84311e-05	0	2.49683e-05	2.49453e-05
P25206	DNA replication licensing factor MCM3	4.19451e-05	4.1609e-05	3.65912e-05	1.95842e-05	3.34077e-05	4.71514e-05
P49717	DNA replication licensing factor MCM4	0	0	2.25502e-05	0	0	0
P49718	DNA replication licensing factor MCM5	2.15695e-05	0	1.96753e-05	0	0	0
P97311	DNA replication licensing factor MCM6	2.76559e-05	0	3.81514e-05	2.56635e-05	3.52064e-05	0
Q61881	DNA replication licensing factor MCM7	0	3.16321e-05	4.34423e-05	1.49829e-05	0	0
Q04750	DNA topoisomerase 1	1.91331e-05	2.54169e-05	2.92845e-05	2.66584e-05	2.36815e-05	2.63785e-05
Q01320	DNA topoisomerase 2-alpha	0	0	3.0604e-05	0	0	0
Q64511	DNA topoisomerase 2-beta	3.42377e-05	3.17381e-05	3.67812e-05	3.40839e-05	3.03621e-05	3.3428e-05
Q03267	DNA-binding protein Ikaros	0	0	0	0	0	0
Q8CFI7	DNA-directed RNA polymerase II subunit RPB2	0	0	0	0	0	0
Q923G2	DNA-directed RNA polymerases I, II, and III subunit RPABC3	0	0	0	0	0	0
P63037	DnaJ homolog subfamily A member 1	0	0	1.39406e-05	0	0	0
Q9QYJ0	DnaJ homolog subfamily A member 2	0	0	1.92976e-05	0	1.73994e-05	0
Q99KV1	DnaJ homolog subfamily B member 11	0	0	0	0	0	0
P60904	DnaJ homolog subfamily C member 5	0	2.44098e-05	0	0	0	0
Q91WN1	DnaJ homolog subfamily C member 9	1.13044e-05	1.23158e-05	1.099e-05	0	0	9.45334e-06
Q9QZK7	Docking protein 3	7.05025e-05	9.00996e-05	0.00012365	3.62329e-05	3.87038e-05	5.98297e-05
O70152	Dolichol-phosphate mannosyltransferase subunit 1	0	0	0	0	0	0
O54734	Dolichyl-diphosphooligosaccharide--protein glycosyltransferase 48 kDa subunit	7.40896e-05	7.7307e-05	9.34548e-05	0.000123158	0.000104037	0.000113237
Q91YQ5	Dolichyl-diphosphooligosaccharide--protein glycosyltransferase subunit 1	0.000178775	0.000196259	0.000291488	0.000257159	6.06821e-05	0.000186177
Q9DBG6	Dolichyl-diphosphooligosaccharide--protein glycosyltransferase subunit 2	4.89705e-05	8.89392e-05	0.000157381	4.76749e-05	5.37094e-05	9.23075e-05
P61804	Dolichyl-diphosphooligosaccharide--protein glycosyltransferase subunit DAD1	0	8.62961e-05	0	0	0	0
P46978	Dolichyl-diphosphooligosaccharide--protein glycosyltransferase subunit STT3A	3.50841e-05	3.40427e-05	3.32807e-05	4.25784e-05	2.99247e-05	3.9759e-05
Q3TDQ1	Dolichyl-diphosphooligosaccharide--protein glycosyltransferase subunit STT3B	0	1.18861e-05	0	0	0	0
Q61550;A2AU37	Double-strand-break repair protein rad21 homolog;Double-strand-break repair protein rad21-like protein 1	0	0	0	0	0	0
Q9JI20	Double-stranded RNA-specific editase B2	0	0	0	0	0	0
Q62418	Drebrin-like protein	6.47007e-05	0.00010425	0.000140173	9.73919e-05	0.000109307	0.000115984
P31938	Dual specificity mitogen-activated protein kinase kinase 1	0	8.04398e-05	8.00642e-05	0.000113297	6.87417e-05	0.00010351
P47809	Dual specificity mitogen-activated protein kinase kinase 4	0	0	0	0	0	0
P70236;O09110	Dual specificity mitogen-activated protein kinase kinase 6;Dual specificity mitogen-activated protein kinase kinase 3	0	0	0	0	0	0
P39054	Dynamin-2	0.000277287	0.000259011	0.000299891	0.000196671	0.000279639	0.00022709
Q8BZ98	Dynamin-3	0	0	0	0	0	0
Q3V0Q1	Dynein heavy chain 12, axonemal	0	0	0	0	0	0.000147604
P63168;Q9D0M5	Dynein light chain 1, cytoplasmic;Dynein light chain 2, cytoplasmic	6.00377e-05	5.76661e-05	3.85728e-05	0.000116744	5.54226e-05	9.00493e-05
Q9ERU9	E3 SUMO-protein ligase RanBP2	0	0	8.23974e-06	0	0	0
P22682	E3 ubiquitin-protein ligase CBL	3.64964e-05	3.07417e-05	3.4108e-05	1.74581e-05	0	2.87005e-05
Q8C863;Q9DBH0;Q8BZZ3	E3 ubiquitin-protein ligase Itchy;NEDD4-like E3 ubiquitin-protein ligase WWP2;NEDD4-like E3 ubiquitin-protein ligase WWP1	0	0	0	0	0	0
P46935;Q8CFI0	E3 ubiquitin-protein ligase NEDD4;E3 ubiquitin-protein ligase NEDD4-like	0	0	0	0	0	0
E9Q555	E3 ubiquitin-protein ligase RNF213	0	3.62348e-05	4.42118e-05	3.0676e-05	2.43299e-05	3.4611e-05
P58283	E3 ubiquitin-protein ligase RNF216	0	0	0	0	0	6.24819e-05
Q8BGX0	E3 ubiquitin-protein ligase TRIM23	0	0	0	0	0	0
A2AN08	E3 ubiquitin-protein ligase UBR4	0	0	0	0	0	0
Q7TNG5	Echinoderm microtubule-associated protein-like 2	0.000112338	0.000126522	0.000148765	0.000101005	0.000124142	0.000109042
Q9WUZ9	Ectonucleoside triphosphate diphosphohydrolase 5	0	0	0	0	0	0
Q9D8Y0	EF-hand domain-containing protein D2	0.000191011	0.000201659	0.000194522	0.00042418	0.000238181	0.000233868
Q9WVK4	EH domain-containing protein 1	0.000122026	0.000181228	0.000224629	0.000101021	0.000156907	0.000112562
Q9EQP2	EH domain-containing protein 4	0	0	8.82406e-06	0	0	0
P70372	ELAV-like protein 1	0.000129916	0.000140889	0.000115256	0.000185522	0.000129827	0.000150466
Q99LC5	Electron transfer flavoprotein subunit alpha, mitochondrial	3.9106e-05	0	4.09674e-05	7.19029e-05	5.19974e-05	7.12462e-05
Q9DCW4	Electron transfer flavoprotein subunit beta	0	0	0	2.48639e-05	0	0
Q921G7	Electron transfer flavoprotein-ubiquinone oxidoreductase, mitochondrial	0	0	0	0	0	0
P10126	Elongation factor 1-alpha 1	0.00376815	0.00440614	0.00571162	0.00594136	0.00511846	0.00581102
O70251	Elongation factor 1-beta	0	0	1.93672e-05	0	6.3309e-05	0
P57776	Elongation factor 1-delta	6.1769e-05	9.75705e-05	0.000135571	0.000134547	0.000111685	0.000160431
Q9D8N0	Elongation factor 1-gamma	0.000385885	0.000399987	0.000685158	0.000666384	0.000529289	0.000673704
P58252	Elongation factor 2	0.00157148	0.00173374	0.00260543	0.00221641	0.00181034	0.00214159
Q8BFR5	Elongation factor Tu, mitochondrial	0	3.28856e-05	3.66986e-05	5.40739e-05	4.5491e-05	3.98644e-05
Q9JLJ5	Elongation of very long chain fatty acids protein 1	0	0	0	0	0	0
P21995	Embigin	2.86986e-05	2.81404e-05	3.6171e-05	0	0	0
O08579	Emerin	0	0	0	0	0	0
Q9EQH2	Endoplasmic reticulum aminopeptidase 1	0	1.54239e-05	0	2.7098e-05	2.85535e-05	3.71983e-05
Q3UVK0	Endoplasmic reticulum metallopeptidase 1	0	3.88994e-05	4.4089e-05	0	0	0
P57759	Endoplasmic reticulum resident protein 29	6.77583e-05	2.62311e-05	4.51949e-05	6.23349e-05	0	0
Q9D1Q6	Endoplasmic reticulum resident protein 44	0	0	3.83886e-05	6.01794e-05	0	0
P08113	Endoplasmin	0.000646091	0.000551376	0.000976327	0.00134165	0.000759031	0.00104112
Q8BPU7	Engulfment and cell motility protein 1	0.000232389	0.000187892	0.000194557	0.000141463	0.000116959	0.000121743
P84089	Enhancer of rudimentary homolog	0	0	0	0	0	0
P42125	Enoyl-CoA delta isomerase 1, mitochondrial	0	0	0	0	0	0
Q8BH95	Enoyl-CoA hydratase, mitochondrial	2.76824e-05	0	0	0	0	0
P97426;O35290	Eosinophil cationic protein 1;Eosinophil cationic-type ribonuclease 3	0.000112967	0	0	0	9.38644e-05	0
P97425	Eosinophil cationic protein 2	0.000228064	7.97059e-05	0	0	0.000123021	0
P49290	Eosinophil peroxidase;Eosinophil peroxidase light chain;Eosinophil peroxidase heavy chain	0.000458511	0.000234391	0.000166787	4.44187e-05	0.000353662	0
P42567	Epidermal growth factor receptor substrate 15	9.31533e-06	9.45052e-06	7.29876e-06	0	0	0
Q9Z0J0	Epididymal secretory protein E1	0	0	0	0	0	0
O54782	Epididymis-specific alpha-mannosidase	0	0	0	0	0	0
O35912	Epithelial membrane protein 3	0	1.39614e-05	0	0	0	0
Q9D379	Epoxide hydrolase 1	0	0	0	0	0	0
Q9CQM2;Q99JH8	ER lumen protein-retaining receptor 2;ER lumen protein-retaining receptor 1	0	0	0	4.56066e-05	0	4.30218e-05
Q8C7X2	ER membrane protein complex subunit 1	0	0	0	0	0	0
Q8R180	ERO1-like protein alpha	0.000112526	0.000130272	0.000219236	0.000156058	9.87464e-05	0.000153711
P54116	Erythrocyte band 7 integral membrane protein	0.000102116	8.46493e-05	0	6.60024e-05	7.9405e-05	0
Q91V76	Ester hydrolase C11orf54 homolog	0	0	0	0	0	0
Q9EQ06	Estradiol 17-beta-dehydrogenase 11	0.00033888	0.000283364	0.000231321	0.0002759	0.000208813	0.000237692
P60843	Eukaryotic initiation factor 4A-I	0.000753718	0.000831055	0.00100463	0.000877792	0.000688172	0.00095626
P10630	Eukaryotic initiation factor 4A-II;Eukaryotic initiation factor 4A-II, N-terminally processed	0	0	1.78707e-05	0	0	0
Q91VC3	Eukaryotic initiation factor 4A-III;Eukaryotic initiation factor 4A-III, N-terminally processed	0.000100451	0.000114051	0.000135748	0.000141233	0.000139109	0.000155831
Q8R050;Q149F3	Eukaryotic peptide chain release factor GTP-binding subunit ERF3A;Eukaryotic peptide chain release factor GTP-binding subunit ERF3B	0	0	0	0	0	0
Q8BWY3	Eukaryotic peptide chain release factor subunit 1	6.94796e-05	7.35196e-05	7.27008e-05	5.93951e-05	6.84419e-05	7.03633e-05
Q6ZWX6	Eukaryotic translation initiation factor 2 subunit 1	0	5.52951e-05	6.51027e-05	5.4003e-05	5.63597e-05	6.39859e-05
Q99L45	Eukaryotic translation initiation factor 2 subunit 2	3.07697e-05	0	2.92503e-05	1.90464e-05	1.90105e-05	2.51561e-05
Q9Z0N1;Q9Z0N2	Eukaryotic translation initiation factor 2 subunit 3, X-linked;Eukaryotic translation initiation factor 2 subunit 3, Y-linked	0.000126296	0.000114244	0.000233315	0.00017853	0.000125985	0.00013574
P23116	Eukaryotic translation initiation factor 3 subunit A	9.7461e-05	9.33631e-05	9.90148e-05	7.20185e-05	6.10007e-05	8.05666e-05
Q8JZQ9	Eukaryotic translation initiation factor 3 subunit B	6.18495e-05	4.95834e-05	8.03108e-05	4.02472e-05	4.10609e-05	4.81143e-05
Q8R1B4	Eukaryotic translation initiation factor 3 subunit C	6.67067e-05	5.67522e-05	0.000100911	6.92772e-05	0	0
O70194	Eukaryotic translation initiation factor 3 subunit D	0	0	4.80439e-05	4.1877e-05	0	0
P60229	Eukaryotic translation initiation factor 3 subunit E	5.29185e-05	6.30038e-05	5.35331e-05	7.58692e-05	7.95094e-05	9.42193e-05
Q9DCH4	Eukaryotic translation initiation factor 3 subunit F	1.62543e-05	0	0	0	0	1.78866e-05
Q9Z1D1	Eukaryotic translation initiation factor 3 subunit G	0	0	0	0	0	0
Q91WK2	Eukaryotic translation initiation factor 3 subunit H	0	0	3.48575e-05	8.11315e-05	0	5.31441e-05
Q9QZD9	Eukaryotic translation initiation factor 3 subunit I	0	3.4542e-05	2.73218e-05	0	4.94381e-05	5.55738e-05
Q9DBZ5	Eukaryotic translation initiation factor 3 subunit K	0	2.79432e-05	0	0	0	0
Q8QZY1	Eukaryotic translation initiation factor 3 subunit L	3.10323e-05	3.87987e-05	8.92804e-05	4.50361e-05	2.95727e-05	3.24778e-05
Q99JX4	Eukaryotic translation initiation factor 3 subunit M	2.29697e-05	2.3528e-05	2.01261e-05	2.39203e-05	2.14154e-05	1.96431e-05
Q6NZJ6	Eukaryotic translation initiation factor 4 gamma 1	0	0	0	0	0	0
Q62448	Eukaryotic translation initiation factor 4 gamma 2	0	0	0	0	0	0
P63073	Eukaryotic translation initiation factor 4E	0	0	0	0	0	0
Q9WUK2	Eukaryotic translation initiation factor 4H	0	0	0	0	0	0
P63242;Q8BGY2	Eukaryotic translation initiation factor 5A-1;Eukaryotic translation initiation factor 5A-2	0.000969358	0.00081643	0.000570336	0.000870527	0.000902248	0.000859892
O55135	Eukaryotic translation initiation factor 6	4.10601e-05	0	0	0	0	0
Q6P5F9	Exportin-1	0.000120448	0.00010022	0.000145815	0.000117158	0.000131748	0.000134813
Q9ERK4	Exportin-2	0.0443428	0.0270529	0.0188975	0.0264381	0.0207536	0.0253265
Q924Z6	Exportin-6	0	0	0	0	0	0
Q9EPK7	Exportin-7	0	0	0	0	0	0
Q3U7R1	Extended synaptotagmin-1	0.000121397	9.1051e-05	0.000141908	0.000153233	0.000145438	0.000168739
Q3TZZ7	Extended synaptotagmin-2	0	4.94516e-05	6.95261e-05	2.30684e-05	2.05727e-05	2.8755e-05
P26040	Ezrin	0.00028447	0.000205591	0.000278789	0.000211627	0.000192814	0.000244134
Q920B9	FACT complex subunit SPT16	1.27146e-05	0	1.95029e-05	0	0	0
Q08943	FACT complex subunit SSRP1	0	2.20152e-05	2.28701e-05	2.72802e-05	0	0
P47753	F-actin-capping protein subunit alpha-1	0.000238193	0.000244215	0.000353319	0.000202322	0.000344469	0.000262325
P47754	F-actin-capping protein subunit alpha-2	0.000626473	0.000773381	0.000681523	0.000677685	0.000593109	0.000978136
P47757	F-actin-capping protein subunit beta	0.0009712	0.000758285	0.000884035	0.000931397	0.00098602	0.00103617
Q3U0V1	Far upstream element-binding protein 2	0	0	0	0	0	0
Q920E5	Farnesyl pyrophosphate synthase	4.36322e-05	4.58699e-05	7.00926e-05	5.0966e-05	4.98667e-05	6.83205e-05
P19096	Fatty acid synthase;[Acyl-carrier-protein] S-acetyltransferase;[Acyl-carrier-protein] S-malonyltransferase;3-oxoacyl-[acyl-carrier-protein] synthase;3-oxoacyl-[acyl-carrier-protein] reductase;3-hydroxyacyl-[acyl-carrier-protein] dehydratase;Enoyl-[acyl-carrier-protein] reductase;Oleoyl-[acyl-carrier-protein] hydrolase	2.11414e-05	0	2.8089e-05	1.76305e-05	2.54535e-05	0
P04117	Fatty acid-binding protein, adipocyte	0	0	0	0	0	0
Q922J9	Fatty acyl-CoA reductase 1	0	5.73811e-06	2.47171e-05	0	0	0
P47740	Fatty aldehyde dehydrogenase	0	3.89573e-05	4.9341e-05	3.63987e-05	3.08451e-05	4.42025e-05
Q78JE5	F-box only protein 22	0	0	0	0	0	0
Q8K1B8	Fermitin family homolog 3	0.000766065	0.000787009	0.00116739	0.000573475	0.000618745	0.000638063
P09528	Ferritin heavy chain;Ferritin heavy chain, N-terminally processed	0.000202774	0.000429718	0.000180147	0.00366441	0.000939288	0.00403094
P29391;P49945	Ferritin light chain 1;Ferritin light chain 2	9.12698e-05	0.000110804	6.60728e-05	0.0015284	0.00048611	0.00137199
E9PV24	Fibrinogen alpha chain;Fibrinopeptide A;Fibrinogen alpha chain	0.000463179	0.00022673	0.000238131	0.000289001	0.000258388	0.000254006
Q8K0E8	Fibrinogen beta chain;Fibrinopeptide B;Fibrinogen beta chain	0.000664441	0.000502413	0.000607123	0.000542997	0.000285157	0.000466323
Q8VCM7	Fibrinogen gamma chain	0.000668634	0.000350284	0.000429277	0.000331599	0.000220893	0.000327976
P11276	Fibronectin;Anastellin	0	0	0	0	4.79892e-05	0
A2ARZ3	Fibrous sheath-interacting protein 2	0	0	0	0	0	0
O70497	Ficolin-2	0	1.71296e-05	2.76877e-05	0	1.96411e-05	0
Q8BTM8	Filamin-A	0.00638147	0.00614696	0.0089972	0.00642669	0.00640929	0.00670274
Q5SVD0	Filamin-interacting protein FAM101B	0	0	0	0	0	0
Q923D2	Flavin reductase (NADPH)	0	0	0	0	0	0
O08917	Flotillin-1	9.70439e-05	0.000126008	0.000129717	0.000122056	0.000122343	0.000110451
Q60634	Flotillin-2	0.000136194	0.000195081	0.000223732	0.000102343	0.000150478	0.000137547
P33766	fMet-Leu-Phe receptor	0	0	0	0	0	0
Q9JL26	Formin-like protein 1	9.88083e-05	0.000144071	0.00013046	0.000138812	0.000167211	0.000126076
O88536	Formyl peptide receptor 2	0.000125116	0.000117436	0.000175639	0.000142837	0.000143617	0.000171693
Q9R059	Four and a half LIM domains protein 3	7.55495e-06	0	8.29285e-06	0	0	0
P05064	Fructose-bisphosphate aldolase A	0.00322505	0.00368541	0.00444962	0.00539637	0.00430883	0.005705
P97807	Fumarate hydratase, mitochondrial	0	0	0	0	0	0
O88842	FYVE, RhoGEF and PH domain-containing protein 3	0	0	0	0	0	0
O70293;O70291;Q8VEB1	G protein-coupled receptor kinase 6;G protein-coupled receptor kinase 4;G protein-coupled receptor kinase 5	0	0	0	0	0	0
Q00422	GA-binding protein alpha chain	0	0	0	0	0	1.09079e-05
Q9R0N0	Galactokinase	0	0	0	0	2.02307e-05	2.9171e-05
P16045	Galectin-1	5.65929e-05	5.44647e-05	2.84206e-05	0.000186559	0.00014355	0.000129147
P16110	Galectin-3	0.000954605	0.00102676	0.00132502	0.00170436	0.00125397	0.00181032
Q07797	Galectin-3-binding protein	0	0	0	2.83296e-05	0	0
O08573	Galectin-9	0	0	0	0	2.49161e-05	0
Q9QYB5	Gamma-adducin	9.87343e-05	8.85932e-05	0.000147845	4.7076e-05	8.0069e-05	4.0029e-05
Q9Z0L8	Gamma-glutamyl hydrolase	0	0	0	0	0	0
Q9ERD8	Gamma-parvin	6.1577e-05	6.16099e-05	5.54497e-05	3.72332e-05	4.3407e-05	4.60205e-05
Q9CWZ7	Gamma-soluble NSF attachment protein	0	0	0	0	0	0
Q60648	Ganglioside GM2 activator	0	0	0	0	0	0
Q9D8T2	Gasdermin-D	4.17939e-05	3.99119e-05	7.45703e-05	3.6426e-05	5.15877e-05	5.38833e-05
Q8CFX1	GDH/6PGL endoplasmic bifunctional protein;Glucose 1-dehydrogenase;6-phosphogluconolactonase	0	0	0	0	0	0
P23591	GDP-L-fucose synthase	0	0	0	0	0	0
P13020	Gelsolin	0.0014981	0.00166335	0.00203763	0.00153287	0.00123309	0.00153178
Q6PGG2	GEM-interacting protein	1.96319e-05	3.20917e-05	4.59231e-05	2.19492e-05	1.82155e-05	2.65859e-05
Q9Z1Z0	General vesicular transport factor p115	0	0	0	0	1.46381e-05	0
Q9ERL7	Glia maturation factor gamma	0.000383899	0.000377755	0.000209357	0.000389197	0.000389214	0.000355229
Q07235	Glia-derived nexin	0	0	0	0	0	0
O88958	Glucosamine-6-phosphate isomerase 1	0	0	0	2.83165e-05	3.16656e-05	0
Q00612	Glucose-6-phosphate 1-dehydrogenase X	0.00358895	0.00512677	0.00679222	0.00478985	0.00581884	0.00506761
P06745	Glucose-6-phosphate isomerase	0.00406088	0.00554119	0.00758555	0.00408603	0.00481302	0.00470726
O08795	Glucosidase 2 subunit beta	0	0	0	0	0	0
P26443	Glutamate dehydrogenase 1, mitochondrial	0.000156717	0.000154271	0.000262632	0.000204143	0.000223136	0.00024381
P15105	Glutamine synthetase	0	0	0	0	0	0
P47856;Q9Z2Z9	Glutamine--fructose-6-phosphate aminotransferase [isomerizing] 1;Glutamine--fructose-6-phosphate aminotransferase [isomerizing] 2	0	0	0	0	0	0
Q9QUH0	Glutaredoxin-1	0.000328717	0.00030326	0.000176606	0.00024745	0.000245875	0.00027937
Q9CQM9	Glutaredoxin-3	1.65622e-05	0	1.88444e-05	1.72727e-05	0	0
P11352	Glutathione peroxidase 1	0.00107165	0.00100336	0.000684698	0.00096253	0.0011134	0.000982608
P47791	Glutathione reductase, mitochondrial	0.000679723	0.000721932	0.00131629	0.000634313	0.000888936	0.000999027
P10649	Glutathione S-transferase Mu 1	0.0020604	0.00178313	0.00101775	0.00196442	0.00165923	0.0018357
O09131	Glutathione S-transferase omega-1	4.47875e-05	4.1324e-05	0	5.34979e-05	0	4.24182e-05
P19157;P46425	Glutathione S-transferase P 1;Glutathione S-transferase P 2	0.000105985	9.33888e-05	7.06426e-05	6.78165e-05	8.6623e-05	8.44632e-05
P16858	Glyceraldehyde-3-phosphate dehydrogenase	0.00907556	0.00826823	0.0104276	0.0100052	0.00878144	0.0122102
Q64516;Q9WU65	Glycerol kinase;Glycerol kinase 2	0	0	0	0	0	0
P13707	Glycerol-3-phosphate dehydrogenase [NAD(+)], cytoplasmic	0	0	0	0	0	0
Q3ULJ0	Glycerol-3-phosphate dehydrogenase 1-like protein	4.84651e-05	6.49355e-05	4.37716e-05	3.84451e-05	3.46323e-05	5.93558e-05
Q64521	Glycerol-3-phosphate dehydrogenase, mitochondrial	1.05804e-05	2.05474e-05	0	2.15074e-05	0	0
Q9D964	Glycine amidinotransferase, mitochondrial	0	0	0	0	0	0
Q9CZD3	Glycine--tRNA ligase	0	0	0	0	0	0
Q9Z1E4	Glycogen [starch] synthase, muscle	7.30359e-05	8.739e-05	0.000136881	6.7174e-05	6.02657e-05	9.60026e-05
Q8CI94	Glycogen phosphorylase, brain form	9.7536e-06	7.43896e-06	9.42538e-06	8.89813e-06	0	8.75106e-06
Q9ET01	Glycogen phosphorylase, liver form	0.00421029	0.00455442	0.00598389	0.00458172	0.00462105	0.00528231
Q9WV60	Glycogen synthase kinase-3 beta	1.09203e-05	0	1.21148e-05	0	1.34224e-05	1.2413e-05
Q9R062	Glycogenin-1	0	0	0	0	0	5.80372e-05
Q9JL62	Glycolipid transfer protein	0	0	0	4.86283e-05	2.62008e-05	5.56051e-05
O70310	Glycylpeptide N-tetradecanoyltransferase 1	0	0	0	0	0	0
Q9CPV4	Glyoxalase domain-containing protein 4	0	5.40137e-05	0	4.5851e-05	0	4.61306e-05
Q9QZF2	Glypican-1;Secreted glypican-1	0	0	0	0	0	0
Q3THK7	GMP synthase [glutamine-hydrolyzing]	8.55817e-06	0	0	0	0	0
Q61543	Golgi apparatus protein 1	0	0	1.50606e-05	0	1.68898e-05	0
Q8BXA1	Golgi integral membrane protein 4	0	0	0	0	0	0
Q9D1H7	Golgi to ER traffic protein 4 homolog	0	0	0	0	0	0
Q9CYL5	Golgi-associated plant pathogenesis-related protein 1	0	0	0	0	0	0
Q9CXY9	GPI-anchor transamidase	0	0	0	0	0	0
Q8CIM5	G-protein coupled receptor 84	2.56874e-05	0	0	0	0	0
Q8VC88	Grancalcin	0.000158869	0.000208591	8.55746e-05	0.000106321	0.000126563	0.000125103
P28798	Granulins;Acrogranin;Granulin-1;Granulin-2;Granulin-3;Granulin-4;Granulin-5;Granulin-6;Granulin-7	0	4.4385e-05	1.79144e-05	8.42885e-05	6.1044e-05	5.63896e-05
Q8VEB4	Group XV phospholipase A2	0	0	0	0	0	0
Q60631	Growth factor receptor-bound protein 2	0.000263936	0.000290436	0.000252222	0.000299473	0.000371982	0.000296576
Q99LP6	GrpE protein homolog 1, mitochondrial	0	0	0	0	0	0
Q6PAR5	GTPase-activating protein and VPS9 domain-containing protein 1	0	0	0	0	0	0
P62827;Q61820	GTP-binding nuclear protein Ran;GTP-binding nuclear protein Ran, testis-specific isoform	0.00085575	0.000963341	0.00076212	0.00101358	0.000942019	0.00108052
O08582	GTP-binding protein 1	9.92055e-06	1.32543e-05	2.27686e-05	1.0044e-05	0	0
Q9CQC9;P36536	GTP-binding protein SAR1b;GTP-binding protein SAR1a	6.73677e-05	9.15813e-05	4.56705e-05	0.000110897	8.74968e-05	9.41382e-05
Q9R111	Guanine deaminase	0.000854272	0.000952862	0.00148635	0.00138921	0.00132858	0.00169017
P08752	Guanine nucleotide-binding protein G(i) subunit alpha-2	0.00131438	0.00149621	0.00155138	0.00134405	0.00159783	0.00140212
Q9DAS9	Guanine nucleotide-binding protein G(I)/G(S)/G(O) subunit gamma-12	0	0	0	0	0	0
P62874	Guanine nucleotide-binding protein G(I)/G(S)/G(T) subunit beta-1	0	0	0	0	0	0
P62880	Guanine nucleotide-binding protein G(I)/G(S)/G(T) subunit beta-2	0.000844507	0.000726196	0.000680508	0.000837605	0.000858891	0.000576178
Q9DC51	Guanine nucleotide-binding protein G(k) subunit alpha	4.88171e-05	6.73333e-05	6.60598e-05	5.63363e-05	7.55811e-05	6.35305e-05
P21279;P21278	Guanine nucleotide-binding protein G(q) subunit alpha;Guanine nucleotide-binding protein subunit alpha-11	0	0	0	0	0	0
P63094;Q6R0H7	Guanine nucleotide-binding protein G(s) subunit alpha isoforms short;Guanine nucleotide-binding protein G(s) subunit alpha isoforms XLas	0	0	0	0	0	0
P27601	Guanine nucleotide-binding protein subunit alpha-13	9.53976e-06	1.1749e-05	1.03522e-05	0	1.01729e-05	1.11746e-05
P30677	Guanine nucleotide-binding protein subunit alpha-14	0	0	0	0	0	0
P68040	Guanine nucleotide-binding protein subunit beta-2-like 1;Guanine nucleotide-binding protein subunit beta-2-like 1, N-terminally processed	0.000652944	0.000530783	0.000500432	0.000571239	0.000461106	0.000567742
Q9ESX5	H/ACA ribonucleoprotein complex subunit 4	0	0	0	0	0	0
P01899;P01897	H-2 class I histocompatibility antigen, D-B alpha chain;H-2 class I histocompatibility antigen, L-D alpha chain	9.1198e-05	0.000110579	0.000216096	0.000275518	0.000189894	0.000294873
P01901;P14428;P14426;P03991;P04223	H-2 class I histocompatibility antigen, K-B alpha chain;H-2 class I histocompatibility antigen, K-Q alpha chain;H-2 class I histocompatibility antigen, D-K alpha chain;H-2 class I histocompatibility antigen, K-W28 alpha chain;H-2 class I histocompatibility antigen, K-K alpha chain	0	0	0	1.68843e-05	0	0
Q3UGR5	Haloacid dehalogenase-like hydrolase domain-containing protein 2	1.29805e-05	7.54599e-06	0	5.94191e-06	0	0
Q61646	Haptoglobin;Haptoglobin alpha chain;Haptoglobin beta chain	0.000765083	0.00119301	0.00131381	0.00143961	0.0021593	0.00126864
Q61316	Heat shock 70 kDa protein 4	0.000108949	9.95022e-05	0.000118033	0.000119045	0.000105099	0.000128567
P48722	Heat shock 70 kDa protein 4L	0	0	0	0	0	0
P63017	Heat shock cognate 71 kDa protein	0.0021564	0.00249262	0.00329797	0.00238102	0.00179513	0.00203476
Q9CQN1	Heat shock protein 75 kDa, mitochondrial	0	0	0	0	0	0
P07901	Heat shock protein HSP 90-alpha	0.00105899	0.000827615	0.00133517	0.000829947	0.000800767	0.0008801
P11499	Heat shock protein HSP 90-beta	0.00225008	0.0019086	0.00297873	0.00248345	0.00196611	0.00269243
E9QAM5	Helicase with zinc finger domain 2	0	0	0	0	0	0
P49710	Hematopoietic lineage cell-specific protein	6.13662e-05	0	9.16066e-05	5.16642e-05	3.74936e-05	6.54134e-05
P14901	Heme oxygenase 1	0	0	0	0.000114082	0	0
P01942	Hemoglobin subunit alpha	0.00149976	0.000177349	0.000229444	0.000193813	0.000877977	0.00940745
P02088;P02089	Hemoglobin subunit beta-1;Hemoglobin subunit beta-2	0.00358609	0.000465867	0.000424816	0.000406694	0.00196322	0.0211853
Q91X72	Hemopexin	0	0	0	0	0	0
P51859	Hepatoma-derived growth factor	0	0	0	0	0	0
Q3TEA8	Heterochromatin protein 1-binding protein 3	3.85388e-05	3.17949e-05	3.37481e-05	5.15082e-05	3.71205e-05	4.11228e-05
Q99020	Heterogeneous nuclear ribonucleoprotein A/B	0.000108575	0.000128536	0.000151928	0.000196344	0.00011838	0.000164961
Q9CX86	Heterogeneous nuclear ribonucleoprotein A0	0.000230105	0.000240348	0.00024972	0.000208954	0.000193402	0.000217612
P49312	Heterogeneous nuclear ribonucleoprotein A1;Heterogeneous nuclear ribonucleoprotein A1, N-terminally processed	0.000326621	0.000524901	0.000526845	0.0003932	0.000607098	0.00049967
Q8BG05	Heterogeneous nuclear ribonucleoprotein A3	0.0010346	0.00138329	0.00152672	0.0015344	0.00139597	0.00145646
Q60668	Heterogeneous nuclear ribonucleoprotein D0	0.000329953	0.000384055	0.000499995	0.000419064	0.000398019	0.000495394
Q9Z2X1	Heterogeneous nuclear ribonucleoprotein F;Heterogeneous nuclear ribonucleoprotein F, N-terminally processed	0.000295913	0.000407283	0.000481737	0.000432678	0.000415306	0.00050449
O35737	Heterogeneous nuclear ribonucleoprotein H;Heterogeneous nuclear ribonucleoprotein H, N-terminally processed	0.00010008	0.000120254	4.33904e-05	0.000165603	8.48821e-05	7.54893e-05
P61979	Heterogeneous nuclear ribonucleoprotein K	0.000320022	0.000420033	0.000791389	0.000519151	0.000441953	0.000483008
Q8R081	Heterogeneous nuclear ribonucleoprotein L	7.97181e-05	7.40039e-05	0.000170233	8.64266e-05	0.000107568	9.7868e-05
Q921F4	Heterogeneous nuclear ribonucleoprotein L-like	2.67136e-05	3.23831e-05	3.10029e-05	1.65101e-05	0	3.5239e-05
Q9D0E1	Heterogeneous nuclear ribonucleoprotein M	0.000118374	0.000118819	0.000178211	0.000126671	0.000110301	0.000133573
Q7TMK9	Heterogeneous nuclear ribonucleoprotein Q	5.36324e-05	6.58773e-05	0.00011193	5.65272e-05	5.46843e-05	6.34181e-05
Q8VEK3	Heterogeneous nuclear ribonucleoprotein U	0.000901652	0.000910885	0.00118753	0.000953225	0.000889713	0.00102799
Q8VDM6	Heterogeneous nuclear ribonucleoprotein U-like protein 1	5.86176e-05	7.99587e-05	4.30398e-05	6.67682e-05	0	7.01929e-05
Q00PI9	Heterogeneous nuclear ribonucleoprotein U-like protein 2	0.000162003	0.000108008	0.000213075	0.00010709	8.08051e-05	0.000132866
O88569	Heterogeneous nuclear ribonucleoproteins A2/B1	0.00200181	0.00216959	0.00268474	0.00322643	0.00220305	0.00275766
Q9Z204	Heterogeneous nuclear ribonucleoproteins C1/C2	0.000156397	0.000166721	0.000163423	0.000163454	0.000128295	0.000162934
P17710	Hexokinase-1	9.1102e-05	0.000110269	0.00013583	0.000126932	8.54972e-05	0.000121395
O08528	Hexokinase-2	3.5051e-05	0	3.73807e-05	1.97533e-05	0	0
Q3TRM8	Hexokinase-3	0.0015642	0.00199409	0.00236632	0.00151477	0.00162891	0.00181855
P20491	High affinity immunoglobulin epsilon receptor subunit gamma	0	0	0	0	0	5.35867e-05
P63158	High mobility group protein B1	0.000740378	0.000537994	0.000345388	0.000442136	0.000597528	0.000549597
P30681	High mobility group protein B2	0.0018683	0.00137225	0.00135453	0.00105014	0.00138143	0.00116227
P62748	Hippocalcin-like protein 1	5.97354e-05	6.51145e-05	3.28204e-05	8.07355e-05	7.79483e-05	6.68003e-05
P23738	Histidine decarboxylase	0	0	1.52766e-05	0	0	0
P70349	Histidine triad nucleotide-binding protein 1	0	0	0	0	0	0
Q61035;Q99KK9	Histidine--tRNA ligase, cytoplasmic;Probable histidine--tRNA ligase, mitochondrial	2.60537e-05	2.24973e-05	3.4062e-05	2.34349e-05	0	3.1588e-05
O09106;P70288	Histone deacetylase 1;Histone deacetylase 2	3.42388e-05	3.26671e-05	3.00528e-05	2.72617e-05	2.43266e-05	2.22166e-05
P15864;P43277	Histone H1.2;Histone H1.3	0.000380147	0.000249144	0.000254654	0.00100852	0.000587246	0.000699033
C0HKE9;C0HKE8;C0HKE7;C0HKE6;C0HKE5;C0HKE4;C0HKE3;C0HKE2;C0HKE1;Q8CGP6;Q8R1M2;Q8CGP7;Q8CGP5;Q8BFU2;P27661	Histone H2A type 1-H;Histone H2A.J;Histone H2A type 1-K;Histone H2A type 1-F;Histone H2A type 3;Histone H2AX	0.0307863	0.0263415	0.0110621	0.0141081	0.0221082	0.0158009
Q64523;Q6GSS7	Histone H2A type 2-C;Histone H2A type 2-A	0.000655559	0.000755703	0.00049125	0.000344079	0.000527468	0.00030683
Q3THW5;P0C0S6	Histone H2A.V;Histone H2A.Z	0.00100804	0.000364716	0.000269914	0.00040821	0.000693846	0.000498175
Q6ZWY9;Q64525;Q64478;P10854	Histone H2B type 1-C/E/G;Histone H2B type 2-B;Histone H2B type 1-H;Histone H2B type 1-M	0	0	0	0	0	0
Q8CGP2;Q8CGP1;Q64475;P10853;Q9D2U9;Q8CGP0;P70696;Q64524	Histone H2B type 1-P;Histone H2B type 1-K;Histone H2B type 1-B;Histone H2B type 1-F/J/L;Histone H2B type 3-A;Histone H2B type 3-B;Histone H2B type 1-A;Histone H2B type 2-E	0.0465518	0.032576	0.0129009	0.0342104	0.0284047	0.0216928
P84228;P84244;P68433;P02301	Histone H3.2;Histone H3.3;Histone H3.1;Histone H3.3C	0.0378172	0.0391705	0.0306795	0.0427453	0.0420624	0.0415619
P62806	Histone H4	0.0554519	0.0565583	0.0314632	0.0666591	0.0443874	0.0512242
Q60972	Histone-binding protein RBBP4	5.33179e-05	8.19462e-05	7.88698e-05	8.3046e-05	4.88386e-05	7.68206e-05
Q9ER42	Homeobox protein BarH-like 1	0	0	0	0	0	0
Q61191	Host cell factor 1;HCF N-terminal chain 1;HCF N-terminal chain 2;HCF N-terminal chain 3;HCF N-terminal chain 4;HCF N-terminal chain 5;HCF N-terminal chain 6;HCF C-terminal chain 1;HCF C-terminal chain 2;HCF C-terminal chain 3;HCF C-terminal chain 4;HCF C-terminal chain 5;HCF C-terminal chain 6	2.05941e-05	2.96661e-05	2.76004e-05	0	2.82226e-05	2.32756e-05
Q99L47	Hsc70-interacting protein	0	1.7976e-05	0	0	0	0
Q61081	Hsp90 co-chaperone Cdc37;Hsp90 co-chaperone Cdc37, N-terminally processed	0	1.30583e-05	2.4664e-05	0	1.15437e-05	1.6079e-05
Q9JKY5;Q8VD75	Huntingtin-interacting protein 1-related protein;Huntingtin-interacting protein 1	0	0	1.52613e-05	0	0	0
Q80W93	Hydrocephalus-inducing protein	0	0	1.70257e-05	0	0	0
P00493	Hypoxanthine-guanine phosphoribosyltransferase	0.000263075	0.000205238	0.000171697	0.00020999	0.000241456	0.000232466
Q9JKR6	Hypoxia up-regulated protein 1	0	0	0	0	0	0
P01872	Ig mu chain C region	0	0	2.99348e-05	0	0	0
P0C6B7	Immunoglobulin superfamily member 6	0	0	0	0	0	0
O35343	Importin subunit alpha-3	0	0	0	0	0	0
P70168	Importin subunit beta-1	0.000120018	0.000216605	0.000186839	0.000164305	0.000192914	0.000188935
Q8BKC5	Importin-5	7.37818e-05	6.77362e-05	0.000123261	6.25706e-05	5.39193e-05	8.85013e-05
Q9EPL8	Importin-7	0	0	7.12964e-06	0	0	0
Q91YE6	Importin-9	0	0	0	0	0	0
Q8BTX9	Inactive hydroxysteroid dehydrogenase-like protein 1	0	0	0	0	0	0
Q9D819	Inorganic pyrophosphatase	0	0	0	0	0	0
P24547	Inosine-5-monophosphate dehydrogenase 2	0	0	0	0	0	0
Q3TNL8	Inositol 1,4,5-trisphosphate receptor-interacting protein	0	1.23436e-05	1.43502e-05	0	0	0
O55023	Inositol monophosphatase 1	0.000219193	0.000175249	0.000166209	0.000187988	0.00025005	0.000178912
Q91UZ5	Inositol monophosphatase 2	0	0	0	0	0	0
P49442	Inositol polyphosphate 1-phosphatase	1.70334e-05	1.65746e-05	3.9845e-05	1.45182e-05	1.96234e-05	1.79827e-05
Q9JHU9	Inositol-3-phosphate synthase 1	0	0	0	0	0	0
Q9JHR7	Insulin-degrading enzyme	3.3803e-05	2.84822e-05	3.56104e-05	1.62363e-05	3.19898e-05	1.70233e-05
Q6P4S8	Integrator complex subunit 1	0	0	0	0	0	0
Q3V0T4	Integrin alpha-D	0	0	0	0	0	0
Q9QUM0	Integrin alpha-IIb;Integrin alpha-IIb heavy chain;Integrin alpha-IIb light chain	0	0	0	0	0	0
P24063	Integrin alpha-L	5.59076e-05	7.82402e-05	8.85805e-05	1.50822e-05	6.91481e-05	2.14148e-05
P05555	Integrin alpha-M	0.00206647	0.00215727	0.00363882	0.00179403	0.0023697	0.00172238
P11835	Integrin beta-2	0.00354007	0.00327838	0.00524001	0.00300379	0.00367741	0.00339841
Q3UV74	Integrin beta-2-like protein	0.0004251	0.000620524	0.000674666	8.50848e-05	0.000383896	0.000138219
O54890	Integrin beta-3	0	0	0	0	0	0
O70309	Integrin beta-5	0	0	0	0	0	0
O55222	Integrin-linked protein kinase	0.000123428	0.000127261	0.000141059	7.87349e-05	7.63972e-05	0.000102925
Q64282	Interferon-induced protein with tetratricopeptide repeats 1	3.82917e-05	4.00083e-05	3.86648e-05	2.98961e-05	5.69093e-05	8.63253e-05
Q9D103	Interferon-induced transmembrane protein 1	0	0	0	0	0	9.43074e-05
Q99J93	Interferon-induced transmembrane protein 2	0	0	0	0	0	0
Q9CQW9	Interferon-induced transmembrane protein 3	7.738e-05	9.70294e-05	0	0.000233215	0.000254591	0.000230311
Q9JL16	Interferon-stimulated gene 20 kDa protein	0	0	0	7.3525e-05	0	9.63838e-05
Q9CXY6	Interleukin enhancer-binding factor 2	3.7335e-05	3.84269e-05	3.34967e-05	0	0	0
P10749	Interleukin-1 beta	9.2019e-05	3.10321e-05	3.21973e-05	0	0	0
P25085	Interleukin-1 receptor antagonist protein	0	0	0	0	0	3.72783e-05
Q8K4B2	Interleukin-1 receptor-associated kinase 3	0	0	1.31286e-05	0	0	0
Q8R4K2	Interleukin-1 receptor-associated kinase 4	0	0	6.64941e-06	0	0	0
Q8R460	Interleukin-36 gamma	8.47751e-05	0.000109626	9.69541e-05	0.000208758	0.000126041	0.000238318
Q9D6R2	Isocitrate dehydrogenase [NAD] subunit alpha, mitochondrial	0	0	3.23849e-05	0	0	1.85771e-05
O88844	Isocitrate dehydrogenase [NADP] cytoplasmic	0.000487818	0.000537608	0.000565568	0.000549378	0.000464914	0.000519553
P54071	Isocitrate dehydrogenase [NADP], mitochondrial	8.08955e-05	9.0886e-05	0.000127781	0.000100142	0.000111574	0.000123712
Q8BU30	Isoleucine--tRNA ligase, cytoplasmic	0	0	4.05862e-05	0	0	0
Q9JHI5	Isovaleryl-CoA dehydrogenase, mitochondrial	0	0	0	0	0	0
Q02257	Junction plakoglobin	3.23465e-05	0	0	0	0	0
Q9D3R6;Q3UMC0	Katanin p60 ATPase-containing subunit A-like 2;Spermatogenesis-associated protein 5	0	0	0	0	0	0
Q69ZS8	Kazrin	0	0	0	2.10001e-05	0	0
Q3UV17	Keratin, type II cytoskeletal 2 oral	0	0	0	0	0	0
Q5RL79	Keratinocyte-associated protein 2	0	0	0	0	0	0
Q60749	KH domain-containing, RNA-binding, signal transduction-associated protein 1	1.41192e-05	0	2.55669e-05	1.51466e-05	0	0
Q61768;P33175;P28738	Kinesin-1 heavy chain;Kinesin heavy chain isoform 5A;Kinesin heavy chain isoform 5C	0	0	1.39607e-05	0	0	0
P08071	Lactotransferrin	0.015322	0.0233437	0.031737	0.0133587	0.0237503	0.0137408
Q61029	Lamina-associated polypeptide 2, isoforms beta/delta/epsilon/gamma	0.00011769	0.000217355	0.000207032	0.000189831	0.000206859	0.000155785
Q3U9G9	Lamin-B receptor	0.000772906	0.00096919	0.00131711	0.000853488	0.00104266	0.0010425
P14733	Lamin-B1	0.000288299	0.000318067	0.000525181	0.000393025	0.000279039	0.000299786
P21619	Lamin-B2	0	0	0	0	0	0
Q9JJK2	LanC-like protein 2	0	0	0	0	0	0
P70202	Latexin	0	0	0	0	0	0
O89017	Legumain	0	0	0	0	0	0
Q6PB66	Leucine-rich PPR motif-containing protein, mitochondrial	0	0	0	0	0	0
Q5S006	Leucine-rich repeat serine/threonine-protein kinase 2	0	0	0	0	0	0
Q922Q8	Leucine-rich repeat-containing protein 59	0	2.39833e-05	0	0	0	0
Q8C129	Leucyl-cystinyl aminopeptidase	0	0	0	1.45881e-05	0	0
Q9D154	Leukocyte elastase inhibitor A	0.0060788	0.0070269	0.00960878	0.00569265	0.0065292	0.00774347
P97484	Leukocyte immunoglobulin-like receptor subfamily B member 3	0	0	0	0	2.9052e-05	0
Q61735	Leukocyte surface antigen CD47	3.15587e-05	5.70832e-05	5.62487e-05	2.78693e-05	3.32711e-05	5.49482e-05
P15702	Leukosialin	3.21037e-05	0	4.04811e-05	1.86548e-05	0	0
P24527	Leukotriene A-4 hydrolase	0.00460773	0.0052278	0.0089016	0.00427169	0.00466102	0.00476056
O88855	Leukotriene B4 receptor 1	0	0	0.000114317	0	0	0
Q99N16	Leukotriene-B(4) omega-hydroxylase 2	0	0	0	0	0	0
Q99JW4	LIM and senescent cell antigen-like-containing domain protein 1	0.00015632	0.000153157	0.000122742	0.000122634	0.000122066	0.000157546
Q61792	LIM and SH3 domain protein 1	0.000333495	0.000419208	0.000312602	0.000369288	0.000382208	0.00041336
Q8BGB5	LIM domain-containing protein 2	4.80072e-05	5.44754e-05	3.96184e-05	1.94195e-05	0	2.17091e-05
Q61805	Lipopolysaccharide-binding protein	2.64675e-05	3.11403e-05	5.67008e-05	0	4.4323e-05	0
P06151	L-lactate dehydrogenase A chain	0.0027636	0.00350381	0.00331166	0.00441492	0.00350698	0.00409096
P16125	L-lactate dehydrogenase B chain	7.10619e-05	9.30813e-05	5.10771e-05	7.40529e-05	7.65782e-05	7.85806e-05
Q91VE0	Long-chain fatty acid transport protein 4	2.86931e-05	2.19155e-05	6.41349e-05	2.79009e-05	2.12222e-05	2.78698e-05
P51174	Long-chain specific acyl-CoA dehydrogenase, mitochondrial	0.000198669	0.000136914	0.00015574	0.000247603	0.000252181	0.000264203
P41216	Long-chain-fatty-acid--CoA ligase 1	9.39235e-05	0.000131257	0.000182732	5.84482e-05	6.47735e-05	9.33156e-05
Q8JZR0	Long-chain-fatty-acid--CoA ligase 5	0	0	0	0	0	0
P08508	Low affinity immunoglobulin gamma Fc region receptor III	0	0	0	0	0	0
Q9D358	Low molecular weight phosphotyrosine protein phosphatase	0	0	0	0	0	0
P32067	Lupus La protein homolog	0	0	0	0	0	0
P0CW03	Lymphocyte antigen 6C2	0.000113894	0	0	0	0	0
P35461	Lymphocyte antigen 6G	0	0	0	0	0	0
P19973	Lymphocyte-specific protein 1	0	0	0.000164686	5.00879e-05	4.08478e-05	4.84711e-05
P46737	Lys-63-specific deubiquitinase BRCC36	0	0	0	0	0	1.6641e-05
Q6ZQ88	Lysine-specific histone demethylase 1A	0	0	0	0	0	0
Q99MN1	Lysine--tRNA ligase	0	2.10809e-05	2.3603e-05	0	0	0
Q3TFD2	Lysophosphatidylcholine acyltransferase 1	0	0	0	0	0	0
Q8BYI6	Lysophosphatidylcholine acyltransferase 2	2.87725e-05	3.57195e-05	6.85571e-05	0	3.57826e-05	6.24274e-05
Q91V01	Lysophospholipid acyltransferase 5	0	2.02859e-05	0	2.38549e-05	1.92803e-05	2.25085e-05
Q8CHK3	Lysophospholipid acyltransferase 7	7.37641e-05	6.53223e-05	0	0	0	8.63785e-05
Q9Z0M5	Lysosomal acid lipase/cholesteryl ester hydrolase	0	0	0	3.99156e-05	0	0
O09159	Lysosomal alpha-mannosidase	6.27046e-05	8.07494e-05	0.000101961	2.03489e-05	3.6149e-05	2.7105e-05
P16675	Lysosomal protective protein;Lysosomal protective protein 32 kDa chain;Lysosomal protective protein 20 kDa chain	3.06958e-05	4.60124e-05	2.10773e-05	0.000424224	9.44151e-05	0.000100926
Q7TMR0	Lysosomal Pro-X carboxypeptidase	0	0	2.93022e-05	0	0	0
P11438	Lysosome-associated membrane glycoprotein 1	6.23383e-05	6.53384e-05	9.658e-05	0.000169989	5.82494e-05	0.00012793
P17047	Lysosome-associated membrane glycoprotein 2	0.000183508	0.000260211	0.000221738	0.000221128	0.000198776	0.0002138
P08905	Lysozyme C-2	0.00654963	0.00877382	0.00484216	0.0040329	0.00592187	0.00362945
Q9DAR7	m7GpppX diphosphatase	5.2839e-05	4.70463e-05	4.71422e-05	5.96612e-05	5.35629e-05	5.26285e-05
Q61830	Macrophage mannose receptor 1	0	0	0	0	0	0
P34884	Macrophage migration inhibitory factor	0	6.6683e-05	2.99124e-05	0.000100741	0	8.55524e-05
P24452	Macrophage-capping protein	0.000300525	0.000426397	0.000418927	0.000532274	0.000481735	0.000537953
A1L314	Macrophage-expressed gene 1 protein	0	0	0	0.000297335	3.94499e-05	0.000401066
P31996	Macrosialin	0	0	0	0	0	0.000108908
Q9CQY5	Magnesium transporter protein 1	0	0	0	0	0	0
Q9D2V8	Major facilitator superfamily domain-containing protein 10	2.52593e-05	2.96982e-05	1.97543e-05	3.56253e-05	3.3441e-05	3.98552e-05
Q9EQK5	Major vault protein	0	0	0	2.77634e-05	0	0
P14152	Malate dehydrogenase, cytoplasmic	0.000381626	0.000315153	0.000317972	0.000384408	0.000274132	0.000313887
P08249	Malate dehydrogenase, mitochondrial	0.000910943	0.000842186	0.000802943	0.0010678	0.000956731	0.00100127
Q6ZQI3	Malectin	0.00013188	0.000149653	8.57882e-05	9.49538e-05	9.70298e-05	8.0394e-05
Q99M71	Mammalian ependymin-related protein 1	0	0	0	0	0	0
Q9EPE9	Manganese-transporting ATPase 13A1	0	0	0	0	0	0
Q8BTZ7	Mannose-1-phosphate guanyltransferase beta	0	0	0	0	0	0
Q9R0Q9	Mannose-P-dolichol utilization defect 1 protein	0	0	0	0	0	0
Q80UM7	Mannosyl-oligosaccharide glucosidase	2.97171e-05	1.8546e-05	3.70444e-05	2.41832e-05	0	2.32188e-05
P49138	MAP kinase-activated protein kinase 2	0	2.02356e-05	0	0	0	0
Q9D8U6	Mast cell-expressed membrane protein 1	5.71181e-05	6.50577e-05	6.98731e-05	5.32099e-05	7.86445e-05	5.57801e-05
Q3U435	Matrix metalloproteinase-25	0	0	0	0	0	0
P41245	Matrix metalloproteinase-9	0.000703248	0.00116494	0.00147538	0.00118413	0.00260897	0.001402
P45952	Medium-chain specific acyl-CoA dehydrogenase, mitochondrial	0	0	1.64002e-05	0	0	0
Q6PCZ4	Melanoma-associated antigen E1	0	0	0	0	0	0.000274248
Q920C4	Membrane-spanning 4-domains subfamily A member 3	0	0	0	0	0	0
P39876	Metalloproteinase inhibitor 3	0	0	0	0	0	0
Q9R190	Metastasis-associated protein MTA2	0	0	5.18654e-05	0	0	0
Q8BP48	Methionine aminopeptidase 1	0	0	0	0	0	0
Q68FL6	Methionine--tRNA ligase, cytoplasmic	7.4552e-06	0	0	0	0	0
Q9CQT1	Methylthioribose-1-phosphate isomerase	0	0	0	0	0	0
Q9EPL4	Methyltransferase-like protein 9	0	0	0	0	0	0
Q8CAQ8	MICOS complex subunit Mic60	0	0	0	0	0	0
Q91VS7	Microsomal glutathione S-transferase 1	0.000283102	0.000232248	0.000173715	0.000161916	0.000128717	0.000179039
P27546	Microtubule-associated protein 4	1.7072e-05	0	2.40987e-05	0	0	1.73339e-05
Q61166	Microtubule-associated protein RP/EB family member 1	9.54969e-05	0.000124883	0.000125279	0	0	0
Q9D8V0	Minor histocompatibility antigen H13	0	0	3.13912e-05	3.42966e-05	0	0
Q3TBD2	Minor histocompatibility protein HA-1	0.000114335	0.000134975	0.000121644	8.23075e-05	0.000109878	0.000101166
Q9CR62	Mitochondrial 2-oxoglutarate/malate carrier protein	8.04254e-05	6.41877e-05	3.65865e-05	6.17819e-05	7.19527e-05	6.4447e-05
Q922Q1	Mitochondrial amidoxime reducing component 2	0	0	0	0	0	0
Q9Z2Z6	Mitochondrial carnitine/acylcarnitine carrier protein	0	0	0	0	0	0
Q791V5	Mitochondrial carrier homolog 2	0	0	0	0	0	0
Q9CQ92	Mitochondrial fission 1 protein	8.31928e-05	0.00012575	5.1011e-05	8.65836e-05	8.44979e-05	0.000114656
Q9DB41;Q9D6M3	Mitochondrial glutamate carrier 2;Mitochondrial glutamate carrier 1	0	0	0	0	0	0
P62075	Mitochondrial import inner membrane translocase subunit Tim13	0	0	0	0	0	0
Q9D880	Mitochondrial import inner membrane translocase subunit TIM50	0	0	0	0	0	0
Q9QYA2	Mitochondrial import receptor subunit TOM40 homolog	0	0	0	0	0	0
Q9D6Y7	Mitochondrial peptide methionine sulfoxide reductase	0.000426115	0.000437957	0.000309167	0.000279783	0.000228577	0.000284769
Q9D023	Mitochondrial pyruvate carrier 2	1.58141e-05	1.55343e-05	0	0	0	0
P63085	Mitogen-activated protein kinase 1	0.000104318	0.000109069	0.000118245	8.99446e-05	5.93597e-05	0.000125288
Q9Z1B7	Mitogen-activated protein kinase 13	0	0	0	0	0	0
P47811	Mitogen-activated protein kinase 14	0.000187061	0.000170524	0.000225089	0.000126692	0.000219183	0.000241875
Q80Y86	Mitogen-activated protein kinase 15	0	0	0	0	0	0
Q63844	Mitogen-activated protein kinase 3	0.000293243	0.000342881	0.000423069	0.000379499	0.000319188	0.000352911
Q9WVA3	Mitotic checkpoint protein BUB3	5.38067e-05	0	0	4.48517e-05	4.05935e-05	4.0387e-05
Q9D2Y4	Mixed lineage kinase domain-like protein	0	1.21218e-05	1.01952e-05	0	1.49035e-05	1.01736e-05
P10404	MLV-related proviral Env polyprotein;Surface protein;Transmembrane protein	0.000109462	9.85229e-05	5.31176e-05	1.42575e-05	8.26471e-05	2.33196e-05
Q921Y0;Q8BPB0	MOB kinase activator 1A;MOB kinase activator 1B	0.000147879	0.000114501	6.44335e-05	0.000123147	0.00012603	8.47645e-05
Q8BSU7	MOB kinase activator 3A	0	3.0491e-05	0	0	0	0
P26041	Moesin	0.00216533	0.00223055	0.00357709	0.00236705	0.0022368	0.00250646
Q99LR1	Monoacylglycerol lipase ABHD12	0	0	0	0	0	0
P53986	Monocarboxylate transporter 1	0	0	0	0	0	0
P57787	Monocarboxylate transporter 4	0	0	0	0	0	0
P10810	Monocyte differentiation antigen CD14	0.000192998	0.000177671	0.000292644	0.000265417	0.000149202	0.000256127
Q3V3R1	Monofunctional C1-tetrahydrofolate synthase, mitochondrial	0	0	0	0	0	0
Q9CWP6	Motile sperm domain-containing protein 2	0	0	0	0	0	0
Q8K595	Mucolipin-2	0	0	0	0	0	0
Q9DCL9	Multifunctional protein ADE2;Phosphoribosylaminoimidazole-succinocarboxamide synthase;Phosphoribosylaminoimidazole carboxylase	2.15949e-05	2.5178e-05	2.39665e-05	1.50713e-05	0	3.32785e-05
Q9JKP5	Muscleblind-like protein 1	4.40769e-05	0	0	0	0	0
Q7TPV4	Myb-binding protein 1A	0	0	0	0	0	0
Q61096	Myeloblastin	0.00171801	0.00260265	0.00165253	0.00113133	0.00213532	0.00108579
P22366	Myeloid differentiation primary response protein MyD88	0	0	0	0	0	0
O35682	Myeloid-associated differentiation marker	0	0	0	0	0	0
Q9CPT4	Myeloid-derived growth factor	3.36011e-05	2.63554e-05	0	4.05494e-05	2.89032e-05	3.44372e-05
P11247	Myeloperoxidase;Myeloperoxidase light chain;Myeloperoxidase heavy chain	0.00752328	0.0101077	0.016602	0.00548898	0.00879865	0.00501315
P10085	Myoblast determination protein 1	0	0	0	0	0	0
P05977;P09542	Myosin light chain 1/3, skeletal muscle isoform;Myosin light chain 3	0	0	0	0	0	0
Q6PDN3	Myosin light chain kinase, smooth muscle;Myosin light chain kinase, smooth muscle, deglutamylated form	0	0	0	0	0	0
Q60605	Myosin light polypeptide 6	0.00178521	0.00140675	0.000900558	0.00136816	0.0014355	0.00170766
Q3THE2;Q9CQ19	Myosin regulatory light chain 12B;Myosin regulatory light polypeptide 9	0.000835735	0.000334181	0.000336041	0.000375561	0.000657584	0.000529448
Q5SX40	Myosin-1	0	0	0	0	0	0
O08638	Myosin-11	0	0	0	0	0	0
Q6URW6	Myosin-14	0.000305468	0	0.00036223	0	0	0
Q5SX39	Myosin-4	0	0	0	0	0	9.37385e-05
Q8VDD5	Myosin-9	0.0132067	0.0127315	0.0197284	0.0114627	0.0125486	0.0129332
P62774	Myotrophin	0.000111433	6.87637e-05	7.00843e-05	0.000125558	0.000167888	0.000129228
P70441	Na(+)/H(+) exchange regulatory cofactor NHE-RF1	0	0	5.93668e-05	4.68109e-05	3.36908e-05	4.58235e-05
Q68FH4	N-acetylgalactosamine kinase	0	7.5581e-06	0	7.08425e-06	0	0
Q571E4	N-acetylgalactosamine-6-sulfatase	2.05753e-05	3.13932e-05	4.27896e-05	0	2.64506e-05	2.51086e-05
Q8BFR4	N-acetylglucosamine-6-sulfatase	0	0	0	0	0	0
Q9DCJ9	N-acetylneuraminate lyase	0	0	0	0	0	0
Q9D7V9	N-acylethanolamine-hydrolyzing acid amidase;N-acylethanolamine-hydrolyzing acid amidase subunit alpha;N-acylethanolamine-hydrolyzing acid amidase subunit beta	0	0	0	0	0	0
Q99KK2	N-acylneuraminate cytidylyltransferase	0	0	0	0	0	0
P58058	NAD kinase	8.67579e-05	6.48252e-05	0.000115393	3.85204e-05	6.36999e-05	5.14373e-05
Q8C5H8	NAD kinase 2, mitochondrial	0	0	0	0	0	0
Q8K4Z3	NAD(P)H-hydrate epimerase	2.61012e-05	3.6447e-05	0	0	0	0
Q99KE1	NAD-dependent malic enzyme, mitochondrial	0	0	0	0	0	0
Q8VDQ8	NAD-dependent protein deacetylase sirtuin-2	0	0	0	0	0	0
Q99LC3	NADH dehydrogenase [ubiquinone] 1 alpha subcomplex subunit 10, mitochondrial	0	0	0	0	0	0
Q7TMF3	NADH dehydrogenase [ubiquinone] 1 alpha subcomplex subunit 12	0	0	0	0	0	0
Q9CQ75	NADH dehydrogenase [ubiquinone] 1 alpha subcomplex subunit 2	0	0	0	0	0	0
Q9DC69	NADH dehydrogenase [ubiquinone] 1 alpha subcomplex subunit 9, mitochondrial	0	0	0	0	0	0
Q91YT0	NADH dehydrogenase [ubiquinone] flavoprotein 1, mitochondrial	0	0	0	0	0	0
Q9D6J6	NADH dehydrogenase [ubiquinone] flavoprotein 2, mitochondrial	0	0	0	0	0	0
Q9DCT2	NADH dehydrogenase [ubiquinone] iron-sulfur protein 3, mitochondrial	1.35962e-05	0	6.1339e-06	1.09566e-05	1.09492e-05	0
Q9DC70	NADH dehydrogenase [ubiquinone] iron-sulfur protein 7, mitochondrial	0	0	0	0	0	0
Q9DCN2	NADH-cytochrome b5 reductase 3;NADH-cytochrome b5 reductase 3 membrane-bound form;NADH-cytochrome b5 reductase 3 soluble form	0	0	0	0	2.89132e-05	0
Q91VD9	NADH-ubiquinone oxidoreductase 75 kDa subunit, mitochondrial	0	0	0	0	0	0
P03911	NADH-ubiquinone oxidoreductase chain 4	0	0	0	0	0	0
P37040	NADPH--cytochrome P450 reductase	5.51595e-05	4.97859e-05	7.06567e-05	0.000134208	7.67359e-05	8.1424e-05
Q80UM3;Q9DBB4	N-alpha-acetyltransferase 15, NatA auxiliary subunit;N-alpha-acetyltransferase 16, NatA auxiliary subunit	0	0	0	0	0	0
Q8BHG1	Nardilysin	5.26327e-05	5.05573e-05	9.55343e-05	3.08288e-05	4.50314e-05	4.52523e-05
Q60817;P70670	Nascent polypeptide-associated complex subunit alpha;Nascent polypeptide-associated complex subunit alpha, muscle-specific form	4.40724e-05	2.25809e-05	4.44632e-05	0	3.44569e-05	0
P29595	NEDD8	0	0	0	0	0	0
P61082	NEDD8-conjugating enzyme Ubc12	9.58544e-05	6.14267e-05	4.76285e-05	9.25234e-05	5.8587e-05	6.93309e-05
Q6ZWR6	Nesprin-1	0.000480138	0.000399633	0.000554816	0.000245825	0.000277207	0.000297457
Q6ZQA0	Neurobeachin-like protein 2	5.37262e-05	7.19436e-05	7.09105e-05	4.16043e-05	5.33974e-05	5.89387e-05
Q04690	Neurofibromin	0	0	3.95075e-05	0	0	0
Q8BHN3	Neutral alpha-glucosidase AB	0.000121188	0.000203824	0.000209888	0.000189177	0.000126607	0.000210162
Q8BLF1	Neutral cholesterol ester hydrolase 1	0	0	2.49992e-05	0	0	0
O70138	Neutrophil collagenase	0.00017659	0.000412201	0.000614806	0.000322	0.00106256	0.000317305
Q09014	Neutrophil cytosol factor 1	0.0010626	0.0011854	0.00140492	0.00082662	0.000785312	0.000788506
O70145	Neutrophil cytosol factor 2	0.00089896	0.000853233	0.00139229	0.000575755	0.000728087	0.000706066
P97369	Neutrophil cytosol factor 4	0.000498488	0.000490274	0.000544111	0.000545178	0.00056574	0.000612363
Q3UP87	Neutrophil elastase	0.00620459	0.00745375	0.00671149	0.00404458	0.00577653	0.00352761
P11672	Neutrophil gelatinase-associated lipocalin	0.00802621	0.0146504	0.00880211	0.00874323	0.0150356	0.00832582
O08692	Neutrophilic granule protein	0.0227281	0.0361802	0.022228	0.0223691	0.0343792	0.0177533
Q8BZW8	NHL repeat-containing protein 2	0	0	0	0	1.11014e-05	0
Q9D0T1	NHP2-like protein 1;NHP2-like protein 1, N-terminally processed	0	0	0	0	0	0
Q8VCM8	Nicalin	0	0	0.000262502	0	0	0
P57716	Nicastrin	0	2.38783e-05	1.16327e-05	0	0	0
Q99KQ4	Nicotinamide phosphoribosyltransferase	0	0	0	4.90319e-05	4.29029e-05	5.57581e-05
O35604	Niemann-Pick C1 protein	0	0	0	0	0	0
Q3UP24	NLR family CARD domain-containing protein 4	0	0	0	0	0	0
Q3TL44	NLR family member X1	0	0	0	0	0	0
Q6GQT9	Nodal modulator 1	0	0	0	0	0	0
P09602	Non-histone chromosomal protein HMG-17	0	0	0	0	0	1.2048e-05
Q99K48	Non-POU domain-containing octamer-binding protein	6.09359e-05	4.83213e-05	8.97171e-05	0	5.93731e-05	0
P32020	Non-specific lipid-transfer protein	0.000115185	0.000115111	0	8.74498e-05	0	8.5637e-05
Q9Z2D3	Non-syndromic hearing impairment protein 5 homolog	4.79653e-05	8.19751e-05	7.84201e-05	3.67816e-05	5.47098e-05	5.87127e-05
Q810Q5	Normal mucosa of esophagus-specific gene 1 protein	0	0	0	0	0	0
Q9CZ44	NSFL1 cofactor p47	0	0	0	0	0	0
Q3UYV9	Nuclear cap-binding protein subunit 1	0	0	0	0	0	0
P25799	Nuclear factor NF-kappa-B p105 subunit;Nuclear factor NF-kappa-B p50 subunit	0	0	0	0	0	0
O35685	Nuclear migration protein nudC	0	0	0	0	0	0
Q99P88	Nuclear pore complex protein Nup155	0	0	0	0	0	0
Q9Z0W3	Nuclear pore complex protein Nup160	0	0	0	0	0	0
Q8BJ71	Nuclear pore complex protein Nup93	1.34031e-05	0	2.23555e-05	0	0	0
Q6PFD9	Nuclear pore complex protein Nup98-Nup96;Nuclear pore complex protein Nup98;Nuclear pore complex protein Nup96	0	0	0	0	0	0
Q9QY81	Nuclear pore membrane glycoprotein 210	2.07761e-05	2.58754e-05	3.64212e-05	2.3868e-05	2.46497e-05	2.29083e-05
Q99J45	Nuclear receptor-binding protein	0	0	1.46216e-05	0	0	0
Q9D6Z1	Nucleolar protein 56	0	0	0	0	0	0
Q6DFW4	Nucleolar protein 58	0	0	0	0	0	0
P25976	Nucleolar transcription factor 1	0	0	0	0	0	0.000567661
P09405	Nucleolin	0.000310092	0.000276518	0.000389563	0.000301819	0.000251982	0.00030164
Q61937	Nucleophosmin	5.46806e-05	5.5369e-05	7.39625e-05	7.28934e-05	0	7.83674e-05
P15532	Nucleoside diphosphate kinase A	0.000140354	0.000103241	7.23456e-05	0.000175345	0.000141296	0.000176954
Q01768	Nucleoside diphosphate kinase B	0.00117811	0.000948448	0.000645928	0.00129136	0.00123409	0.00130943
P28656	Nucleosome assembly protein 1-like 1	9.64039e-06	0	1.5777e-05	0	0	0
Q78ZA7	Nucleosome assembly protein 1-like 4	0	6.37602e-05	6.71598e-05	6.31651e-05	0	6.23556e-05
Q8VC65	Nurim	0	3.55791e-05	0	0	0	0
Q9CZ30	Obg-like ATPase 1	0	0	0	0	0	0
Q3UZZ4	Olfactomedin-4	0.000168138	0.000280493	0.000229539	0.00015464	0.000267637	5.91681e-05
Q3V1G4	Olfactomedin-like protein 2B	0	0	0	0	0	0
Q78XF5	Oligosaccharyltransferase complex subunit OSTC	0	0	0	0	0	0
P29758	Ornithine aminotransferase, mitochondrial	0	0	0	1.19733e-05	0	0
Q62422	Osteoclast-stimulating factor 1	0.000505406	0.000530698	0.000520437	0.000606899	0.000605266	0.00060533
P36552	Oxygen-dependent coproporphyrinogen-III oxidase, mitochondrial	0	0	0	0	0	0
B9EJ86	Oxysterol-binding protein	0	0	1.29681e-05	0	0	1.0636e-05
Q3B7Z2	Oxysterol-binding protein 1	0	0	1.89447e-05	0	0	0
Q8BX94	Oxysterol-binding protein-related protein 2	0	0	8.25143e-06	0	0	0
Q9JJX6	P2X purinoceptor 4	0	0	0	0	0	0
Q3UA06	Pachytene checkpoint protein 2 homolog	1.2804e-05	1.00675e-05	2.75048e-05	0	1.21167e-05	1.48624e-05
Q60520	Paired amphipathic helix protein Sin3a	0	0	0	0	0	0
Q2YFS3	Paired immunoglobulin-like type 2 receptor alpha	0	0	0	0	0	0
Q2YFS1	Paired immunoglobulin-like type 2 receptor beta-2	0	0	0	0	0	0
Q9CPV7	Palmitoyltransferase ZDHHC6	0	0	0	0	0	0
Q9Z0P4	Paralemmin-1	0	0	0	0	0	0
Q8BFQ8	Parkinson disease 7 domain-containing protein 1	2.57735e-05	9.41077e-06	1.12109e-05	1.18522e-05	1.21844e-05	1.62065e-05
Q8VI36	Paxillin	8.60429e-05	8.49011e-05	0.000165265	9.55178e-05	4.94337e-05	0.000112874
Q8BFY6	Peflin	8.04651e-06	1.05465e-05	7.78843e-06	0	0	0
O88593	Peptidoglycan recognition protein 1	0.000905878	0.000915417	0.000598212	0.000594823	0.00139364	0.00050442
P17742	Peptidyl-prolyl cis-trans isomerase A;Peptidyl-prolyl cis-trans isomerase A, N-terminally processed	0.00367723	0.00372409	0.00226045	0.00231698	0.0023093	0.002598
P24369	Peptidyl-prolyl cis-trans isomerase B	0.000494604	0.000368198	0.000198877	0.00055876	0.000402649	0.000445015
Q9CR16	Peptidyl-prolyl cis-trans isomerase D	3.70073e-05	0	3.49495e-05	1.47571e-05	0	2.87701e-05
P30416	Peptidyl-prolyl cis-trans isomerase FKBP4;Peptidyl-prolyl cis-trans isomerase FKBP4, N-terminally processed	0	0	0	1.35136e-05	0	0
Q64378	Peptidyl-prolyl cis-trans isomerase FKBP5;Peptidyl-prolyl cis-trans isomerase FKBP5, N-terminally processed	0	0	9.119e-06	0	0	0
Q9D868	Peptidyl-prolyl cis-trans isomerase H	0	0	0	0	0	0
Q9DBG5	Perilipin-3	0	2.71997e-05	4.73818e-05	0	0	0
P35700	Peroxiredoxin-1	0.000331718	0.000213102	0.000175957	0.000903231	0.000406579	0.000923794
Q61171	Peroxiredoxin-2	0.000178057	0.000102998	8.05362e-05	0.00018045	0.000138187	0.000228017
O08807	Peroxiredoxin-4	0	0	0	0.000223931	0	0.000186281
P99029	Peroxiredoxin-5, mitochondrial	0.00515801	0.00402558	0.0032025	0.00327356	0.00359081	0.00455964
O08709	Peroxiredoxin-6	0.00135565	0.0011419	0.000851709	0.00110973	0.00080915	0.00103765
Q9EPL9	Peroxisomal acyl-coenzyme A oxidase 3	0	0	0	0	0	0
P51660	Peroxisomal multifunctional enzyme type 2;(3R)-hydroxyacyl-CoA dehydrogenase;Enoyl-CoA hydratase 2	0	0	0	3.82684e-05	0	2.71456e-05
Q8C0L6	Peroxisomal N(1)-acetyl-spermine/spermidine oxidase	0	0	0	0	0	0
Q9DCM0	Persulfide dioxygenase ETHE1, mitochondrial	0.000131438	0.000133647	8.98445e-05	9.99805e-05	0	9.28104e-05
P83870	PHD finger-like domain-containing protein 5A	2.1554e-05	0	0	1.85141e-05	0	0
Q9WUA2	Phenylalanine--tRNA ligase beta subunit	1.45352e-05	1.46279e-05	2.41718e-05	7.09211e-06	1.1707e-05	1.31255e-05
Q8BVF2	Phosducin-like protein 3	0	0	0	0	0	0
Q8VEM8	Phosphate carrier protein, mitochondrial	0.000168005	6.92554e-05	0.000106226	0.000206696	0.000173817	0.000190951
Q99L43	Phosphatidate cytidylyltransferase 2	0	0	0	0	0	0
P70296	Phosphatidylethanolamine-binding protein 1;Hippocampal cholinergic neurostimulating peptide	0.000160447	0.000110376	7.08137e-05	8.87675e-05	7.29953e-05	0.000127142
Q9EP69	Phosphatidylinositide phosphatase SAC1	0	2.47601e-05	0	3.46642e-05	0	0
Q9ES52	Phosphatidylinositol 3,4,5-trisphosphate 5-phosphatase 1	8.79783e-05	9.30438e-05	8.48652e-05	6.76769e-05	9.63825e-05	9.32715e-05
Q69ZK0	Phosphatidylinositol 3,4,5-trisphosphate-dependent Rac exchanger 1 protein	0	0	0	0	0	0
P26450	Phosphatidylinositol 3-kinase regulatory subunit alpha	6.71514e-06	0	8.46174e-06	0	8.25893e-06	0
Q8BTI9	Phosphatidylinositol 4,5-bisphosphate 3-kinase catalytic subunit beta isoform	0.00106602	0.00106179	0.00166138	0.00117573	0.00290309	0.00143132
Q9JHG7	Phosphatidylinositol 4,5-bisphosphate 3-kinase catalytic subunit gamma isoform	0	0	0	0	0	0
O70172	Phosphatidylinositol 5-phosphate 4-kinase type-2 alpha	0	0	1.62881e-05	0	0	0
P53810	Phosphatidylinositol transfer protein alpha isoform	7.96674e-05	0.000123329	0.000121868	0.000144342	0.000115016	0.000264342
Q7M6Y3	Phosphatidylinositol-binding clathrin assembly protein	8.52584e-06	1.03005e-05	1.34072e-05	0	1.75216e-05	1.73072e-05
Q8K212	Phosphofurin acidic cluster sorting protein 1	0	0	2.95548e-05	0	0	0
Q9D0F9	Phosphoglucomutase-1	0.000152756	0.000133432	0.000209876	0.000146928	0.000169298	0.000164452
Q7TSV4	Phosphoglucomutase-2	0	0	0	0	0	0
P09411	Phosphoglycerate kinase 1	0.00255042	0.0026214	0.00424084	0.00291947	0.00325194	0.00342263
P09041	Phosphoglycerate kinase 2	0	0	0	0	0	0.000229639
Q9DBJ1	Phosphoglycerate mutase 1	0.00127488	0.00132897	0.000945005	0.00141844	0.00112406	0.00136064
Q8CHP8	Phosphoglycolate phosphatase	5.97729e-05	4.47568e-05	5.03619e-05	3.84375e-05	5.16509e-05	4.7952e-05
P27612	Phospholipase A-2-activating protein	0	0	0	0	0	0
Q8VCI0	Phospholipase B-like 1;Phospholipase B-like 1 chain A;Phospholipase B-like 1 chain B;Phospholipase B-like 1 chain C	0.000468332	0.000502209	0.000672719	0.000282696	0.00041575	0.000238874
O35405	Phospholipase D3	0	0	0	0	0	0
Q8BG07	Phospholipase D4	0	0	0	2.66737e-05	0	0
O70325	Phospholipid hydroperoxide glutathione peroxidase, mitochondrial	0.000669914	0	0	0	0.000931871	0
Q9JJ00	Phospholipid scramblase 1	5.22575e-05	8.15959e-05	0	8.35881e-05	0	0
P70704	Phospholipid-transporting ATPase IA	0	1.86188e-05	1.74104e-05	0	0	1.54765e-05
Q9Z2M7	Phosphomannomutase 2	0	0	0	0	0	0
Q5SUR0	Phosphoribosylformylglycinamidine synthase	0	0	0	0	0	0
Q99K85	Phosphoserine aminotransferase	0	0	0	0	0	0
Q9JI48	Placenta-specific gene 8 protein	0.000377742	5.96621e-05	0	4.69931e-05	0	6.05631e-05
P20918	Plasminogen;Plasmin heavy chain A;Activation peptide;Angiostatin;Plasmin heavy chain A, short form;Plasmin light chain B	4.33343e-05	0	0	0	0	0
Q61233	Plastin-2	0.00444509	0.00524966	0.00944568	0.00488988	0.0058366	0.00513377
Q9Z126	Platelet factor 4	0	0	0	0	0	0
O35930	Platelet glycoprotein Ib alpha chain	0	0	0	0	0	0
P56400	Platelet glycoprotein Ib beta chain	0	0	0	0	0	0
O08742	Platelet glycoprotein V	0	0	0	0	0	0
Q9D659	Platelet receptor Gi24	0	0	4.1207e-05	0	3.26915e-05	0
Q8VDG7	Platelet-activating factor acetylhydrolase 2, cytoplasmic	1.06009e-05	0	1.00979e-05	0	0	0
P63005	Platelet-activating factor acetylhydrolase IB subunit alpha	0	4.79999e-05	7.80826e-05	6.34138e-05	0	0
Q61206	Platelet-activating factor acetylhydrolase IB subunit beta	0	0	0	0	0	0
Q9JHK5	Pleckstrin	0.000101146	0.00011464	0.000196823	0.000179544	0.000183188	0.000273182
Q9QXS1	Plectin	9.17917e-05	5.30794e-05	8.85971e-05	8.26249e-05	7.15097e-05	7.67209e-05
Q6BCL1	PML-RARA-regulated adapter molecule 1	0	0	0	0	0	0
P60335	Poly(rC)-binding protein 1	0.000296851	0.000298611	0.000287593	0.000289623	0.000237981	0.000333179
Q61990;P57722	Poly(rC)-binding protein 2;Poly(rC)-binding protein 3	0.000200126	0.000205699	0.000226978	0.000227237	0.000215042	0.000252094
P29341	Polyadenylate-binding protein 1	8.53555e-05	6.70816e-05	0.000103409	3.7735e-05	0	4.68559e-05
Q8CCS6	Polyadenylate-binding protein 2	0	0	0	8.83137e-06	0	0
P17225	Polypyrimidine tract-binding protein 1	0.000120217	0.000178538	0.000202229	0.000151586	0.000153565	0.000132634
Q8BHD7	Polypyrimidine tract-binding protein 3	0	0	3.56871e-05	0	3.52164e-05	3.34268e-05
Q8C6U2	PQ-loop repeat-containing protein 3	2.62292e-05	2.43819e-05	0	0	2.52681e-05	2.35178e-05
Q8R5J9	PRA1 family protein 3	1.32255e-05	0	0	2.26473e-05	0	0
P48678	Prelamin-A/C;Lamin-A/C	0	0	0	0	0	0
Q99KP6	Pre-mRNA-processing factor 19	0	0	0	0	0	0
Q99PV0	Pre-mRNA-processing-splicing factor 8	9.7376e-05	6.52859e-05	8.54034e-05	6.92903e-05	5.09859e-05	7.97393e-05
O35286	Pre-mRNA-splicing factor ATP-dependent RNA helicase DHX15	9.89396e-05	9.46809e-05	0.000132797	0.000100554	4.65858e-05	0.000100109
Q9CQF9	Prenylcysteine oxidase	1.5354e-05	1.34611e-05	2.12615e-05	0	1.84342e-05	0
Q8C7K6	Prenylcysteine oxidase-like	0	0	0	0	0	0
Q501J6	Probable ATP-dependent RNA helicase DDX17	0	0	2.55149e-05	0	0	0
Q569Z5	Probable ATP-dependent RNA helicase DDX46	0	0	0	0	0	0
Q61656	Probable ATP-dependent RNA helicase DDX5	0.000167785	0.000154603	0.000208201	8.2386e-05	9.63359e-05	6.26453e-05
Q6Q899	Probable ATP-dependent RNA helicase DDX58	0	2.15577e-05	2.8299e-05	2.0603e-05	3.29958e-05	2.70888e-05
P54823	Probable ATP-dependent RNA helicase DDX6	3.47784e-05	6.00971e-05	5.01766e-05	2.82543e-05	5.1027e-05	6.36835e-05
Q8R0T6	Probable G-protein coupled receptor 97	0	0	0	0	0	0
P70398	Probable ubiquitin carboxyl-terminal hydrolase FAF-X	0	2.36491e-05	2.93069e-05	2.92983e-05	3.12193e-05	4.06558e-05
P49935	Pro-cathepsin H;Cathepsin H mini chain;Cathepsin H;Cathepsin H heavy chain;Cathepsin H light chain	0	0	9.06872e-06	1.50473e-05	0	0
Q9WU78	Programmed cell death 6-interacting protein	0.000140497	0.000113204	0.000183027	0.000105098	0.000101527	0.000121731
Q8VE70	Programmed cell death protein 10	5.26901e-05	6.45381e-05	4.56103e-05	3.93582e-05	4.6548e-05	6.71247e-05
P12815	Programmed cell death protein 6	0	0	0	0	0	0
P67778	Prohibitin	4.347e-05	3.45699e-05	2.7598e-05	5.21409e-05	4.82868e-05	4.15271e-05
O35129	Prohibitin-2	0.000104406	5.28201e-05	6.28131e-05	0.000121413	9.74673e-05	9.80743e-05
O54824	Pro-interleukin-16;Interleukin-16	9.30793e-05	0.000101198	0.000209723	8.06985e-05	4.97157e-05	7.76224e-05
Q9WUQ2	Prolactin regulatory element-binding protein	0	0	0	0	0	0
P17918	Proliferating cell nuclear antigen	4.88392e-05	4.41096e-05	6.57364e-05	3.57671e-05	2.66005e-05	0
P50580	Proliferation-associated protein 2G4	0.000126197	0.000140986	0.000214503	0.000177494	0.000171085	0.00017583
Q9Z2Y8	Proline synthase co-transcribed bacterial homolog protein	0	0	0	0	0	0
P97814	Proline-serine-threonine phosphatase-interacting protein 1	2.61078e-05	3.33131e-05	4.06275e-05	4.11232e-05	3.96853e-05	4.2877e-05
Q9QUR6	Prolyl endopeptidase	0	0	5.48325e-05	0	0	0
Q99MN9	Propionyl-CoA carboxylase beta chain, mitochondrial	0	0	0	0	0	0
Q61207	Prosaposin	0	0	0	0.00115489	0.000243976	0.000517178
Q9R0Q7	Prostaglandin E synthase 3	0.000123174	9.49316e-05	7.39802e-05	8.66862e-05	0.000131337	0.000128417
P22437	Prostaglandin G/H synthase 1	5.14344e-05	5.22298e-05	0.000121951	4.78123e-05	4.27186e-05	4.19466e-05
Q91YR9	Prostaglandin reductase 1	0.000255076	0.000222552	0.000249815	0.000129038	0	0.000207705
Q9DB60	Prostamide/prostaglandin F synthase	0	0	0	0	0	0
Q9JKV1	Proteasomal ubiquitin receptor ADRM1	1.40233e-05	1.20618e-05	1.00242e-05	1.63422e-05	0	2.11853e-05
P97371	Proteasome activator complex subunit 1	0.000221455	0.000202302	0.000205132	0.00030003	0.0001971	0.000270761
P97372	Proteasome activator complex subunit 2	0	8.97332e-05	5.63656e-05	0.000172487	0.000151067	0.000156573
P61290	Proteasome activator complex subunit 3	0	0	0	0	0	0
Q9EST4	Proteasome assembly chaperone 2	0	0	0	0	0	0
Q9R1P4	Proteasome subunit alpha type-1	0.000286523	0.000251972	0.000281692	0.000333356	0.00027784	0.000353444
P49722	Proteasome subunit alpha type-2	0	0	0	0.000124162	0	0
O70435	Proteasome subunit alpha type-3	0.000568003	0.000163721	0.000217064	0.000270173	0.000106617	0.00021278
Q9R1P0	Proteasome subunit alpha type-4	0.000116741	0.000106037	9.1727e-05	0.000120965	5.79807e-05	0.000161485
Q9Z2U1	Proteasome subunit alpha type-5	0.000113276	0.0001631	8.58779e-05	0.000122427	9.63237e-05	0.000129726
Q9QUM9	Proteasome subunit alpha type-6	0.000306373	0.000317949	0.000211375	0.000340522	0.00029072	0.000321129
Q9Z2U0	Proteasome subunit alpha type-7	0.000222955	0.000217752	0.00014945	0.000232724	0.000247807	0.000264921
O09061	Proteasome subunit beta type-1	0.000263495	0.000152718	0.000133021	0.000205649	0.000198066	0.000179781
Q9R1P3	Proteasome subunit beta type-2	0.000117535	0.000150521	0.000106533	0.00013507	0.000136733	0.000141707
Q9R1P1	Proteasome subunit beta type-3	4.89451e-05	7.75385e-05	4.22574e-05	4.88868e-05	6.04445e-05	5.68148e-05
P99026	Proteasome subunit beta type-4	0.00010173	0.000144168	0.000115403	0.000140721	0.000150234	0.000131707
O55234	Proteasome subunit beta type-5	0	0	0	0	0	0
Q60692	Proteasome subunit beta type-6	0.000114236	0.000118261	7.80909e-05	0.000122798	0.000101199	0.000113525
P70195	Proteasome subunit beta type-7	5.45902e-05	4.54007e-05	3.91522e-05	0	0	4.58502e-05
P28063	Proteasome subunit beta type-8	0.000116719	0.000123029	8.6213e-05	0.000160585	0.000164013	0.000144094
P28076	Proteasome subunit beta type-9	0	0	0	0	0	0
Q6PDI5	Proteasome-associated protein ECM29 homolog	1.16951e-05	1.10483e-05	1.92256e-05	1.44561e-05	1.41707e-05	1.20781e-05
Q9JIF0	Protein arginine N-methyltransferase 1	2.4584e-05	0	0	0	0	0
Q8CIG8	Protein arginine N-methyltransferase 5	0	0	0	0	0	0
Q8CJG0	Protein argonaute-2	0	0	1.67625e-05	0	0	0
Q8WUR0	Protein C19orf12 homolog	0	0	0	1.85828e-05	1.54531e-05	0
Q9QXT0	Protein canopy homolog 2	0	0	0	0	0	0
O88668	Protein CREG1	0	0	0	0	0	0
Q99LX0	Protein deglycase DJ-1	0.000229101	0.000208998	0.000160839	0.000187791	0.000230109	0.000176826
Q7TNV0	Protein DEK	0	1.81871e-05	0	0	0	0
O08808	Protein diaphanous homolog 1	8.50951e-05	6.87112e-05	8.68374e-05	8.30842e-05	8.98607e-05	9.90244e-05
P09103	Protein disulfide-isomerase	0.000500044	0.00068078	0.00127356	0.00100595	0.000808351	0.000959029
P27773	Protein disulfide-isomerase A3	0.0003662	0.000441375	0.000788297	0.000694604	0.000516265	0.000707491
P08003	Protein disulfide-isomerase A4	5.87809e-05	6.03692e-05	5.70359e-05	4.90199e-05	3.03721e-05	4.97538e-05
Q922R8	Protein disulfide-isomerase A6	0.000107216	9.71312e-05	0.000163199	0.000240371	0.000159172	0.000198088
Q8BXZ1	Protein disulfide-isomerase TMX3	5.23933e-05	5.7395e-05	0.00014192	8.19049e-05	0	0
Q8BMB0	Protein EMSY	0	0	0	0	0	0
Q8VD58	Protein EVI2B	3.83656e-05	1.6476e-05	6.49315e-05	0	0	0
Q921M7	Protein FAM49B	0.000578154	0.000622142	0.000605919	0.000447907	0.000523849	0.000627125
Q80U16	Protein FAM65B	0	0	0	0	0	0
Q9JJ28	Protein flightless-1 homolog	6.89455e-05	6.77662e-05	8.03887e-05	6.05012e-05	7.30086e-05	8.04345e-05
P97376	Protein FRG1	0	0	0	0	0	0
E9Q8I9	Protein furry homolog	0	0	0	0	0	0
Q9WVE8	Protein kinase C and casein kinase substrate in neurons protein 2	0	0	0	0	0	0
P68404	Protein kinase C beta type	7.08467e-05	7.11186e-05	6.35578e-05	5.70334e-05	7.35282e-05	7.25613e-05
P28867	Protein kinase C delta type;Protein kinase C delta type regulatory subunit;Protein kinase C delta type catalytic subunit	0.00019804	0.000160185	0.000273572	0.000159167	0.000148313	0.000177139
Q9CR64	Protein kish-A	0	0	0	0	0	0
Q9ESF4	Protein lifeguard 1	0	0	0	0	0	0
Q80WJ7	Protein LYRIC	0	0	0	0	0	0
P61327;Q9CQL1	Protein mago nashi homolog;Protein mago nashi homolog 2	6.31824e-05	3.16353e-05	3.87191e-05	4.88072e-05	0	0
Q80TL7	Protein MON2 homolog	0	0	0	0	0	0
Q3UW53	Protein Niban	0.000213786	0.000159435	0.000212945	0.000108495	0.000125386	7.71288e-05
Q9CQE1	Protein NipSnap homolog 3B	0	0	0	0	0	4.37379e-05
Q9DBR7	Protein phosphatase 1 regulatory subunit 12A	6.80452e-05	0	8.44793e-05	0	0	0
Q3UM45	Protein phosphatase 1 regulatory subunit 7	0	1.72024e-05	2.27686e-05	0	0	1.50675e-05
Q8BVQ5	Protein phosphatase methylesterase 1	0	0	0	0	0	0
Q8BK67	Protein RCC2	4.71024e-05	6.56598e-05	0.0001431	0	3.12226e-05	0.000123029
Q9CQU3	Protein RER1	0	0	0	0	0	0
P50543	Protein S100-A11	0.00115946	0.000753539	0.000371305	0.00102458	0.00105863	0.0010819
P14069	Protein S100-A6	0.000489837	0.00053553	0.000442023	0.000676082	0.000798569	0.000561092
P27005	Protein S100-A8	0.00282539	0.00396247	0.00208401	0.00218695	0.0027321	0.00246255
P31725	Protein S100-A9	0.156033	0.109969	0.0725155	0.138768	0.12734	0.114253
Q9D1M0	Protein SEC13 homolog	0	0	3.53437e-05	0	0	0
Q9EQU5	Protein SET	0	0	0	0	0	0
A2A9C3	Protein SZT2	0	0	2.49461e-05	0	1.77436e-05	0
Q9D662	Protein transport protein Sec23B	0	0	0	0	0	0
Q3UPL0	Protein transport protein Sec31A	0	0	1.95254e-05	0	0	0
P61620;Q9JLR1	Protein transport protein Sec61 subunit alpha isoform 1;Protein transport protein Sec61 subunit alpha isoform 2	8.22207e-05	8.54475e-05	8.67689e-05	0.00012282	0.000121033	6.01298e-05
Q9CQS8	Protein transport protein Sec61 subunit beta	0	0	0	0	0	0
O70274;Q63739	Protein tyrosine phosphatase type IVA 2;Protein tyrosine phosphatase type IVA 1	0	0	0	0	0	0
B2RUP2	Protein unc-13 homolog D	8.81074e-06	8.30969e-06	1.11163e-05	0	0	0
Q80WQ2	Protein VAC14 homolog	0	0	0	0	0	0
Q9EPK2	Protein XRP2	0	0	0	0	0	0
Q9CX30	Protein YIF1B	0	0	0	0	0	0
Q9Z183	Protein-arginine deiminase type-4	0.000259313	0.000429632	0.000502049	0.000261697	0.000269857	0.000287457
P21981	Protein-glutamine gamma-glutamyltransferase 2	0	0	0	0.000114747	3.34799e-05	9.72563e-05
Q8VDP3	Protein-methionine sulfoxide oxidase MICAL1	3.95054e-05	4.48382e-05	7.14109e-05	2.40458e-05	2.27666e-05	4.02283e-05
Q9QVP9	Protein-tyrosine kinase 2-beta	0	0	0	0	0	2.23116e-05
Q9R1Q7	Proteolipid protein 2	0.00012559	0.000118904	7.50058e-05	0	0.000126551	0.000134338
P27870	Proto-oncogene vav	0.000215805	0.000237755	0.000245247	0.000335755	0.000203106	0.00032669
P23492	Purine nucleoside phosphorylase	0.00101494	0.00108329	0.000929674	0.00102445	0.000972053	0.000975413
Q11011	Puromycin-sensitive aminopeptidase	0.00039586	0.000317821	0.000482835	0.000330847	0.000343437	0.000364799
Q922P9	Putative oxidoreductase GLYR1	3.41109e-05	3.25535e-05	4.32641e-05	2.68471e-05	3.16301e-05	0
Q3TCN2	Putative phospholipase B-like 2;Putative phospholipase B-like 2 28 kDa form;Putative phospholipase B-like 2 40 kDa form;Putative phospholipase B-like 2 15 kDa form	0	0	0	0	0	0
Q7TNC4	Putative RNA-binding protein Luc7-like 2	0	0	0	0	0	0
Q8K183	Pyridoxal kinase	0	0	0	3.20985e-05	0	0
P35486	Pyruvate dehydrogenase E1 component subunit alpha, somatic form, mitochondrial	1.25943e-05	1.439e-05	0	0	0	0
Q9D051	Pyruvate dehydrogenase E1 component subunit beta, mitochondrial	0	0	0	0	0	0
P52480	Pyruvate kinase PKM	0.00543121	0.00665534	0.0106675	0.00738337	0.00804387	0.00872615
P50396	Rab GDP dissociation inhibitor alpha	7.74981e-05	7.42225e-05	0.000118587	6.94244e-05	4.87509e-05	8.13012e-05
Q61598	Rab GDP dissociation inhibitor beta	0.00115439	0.0011809	0.00151798	0.00113024	0.0012241	0.00136585
Q8BQP8;Q8CHD8	Rab11 family-interacting protein 4;Rab11 family-interacting protein 3	0	0	0	0	0	0
Q810B6	Rabankyrin-5	0	3.48184e-05	2.81739e-05	3.20822e-05	3.41072e-05	3.40699e-05
Q8CBB9	Radical S-adenosyl methionine domain-containing protein 2	0	0	7.96971e-06	0	0	0
P26043	Radixin	0	4.42961e-05	3.38035e-05	0	0	0
Q9CQ22	Ragulator complex protein LAMTOR1	0	0	0	0	0	0
Q9JHS3	Ragulator complex protein LAMTOR2	0	0	0	0	0	0
Q8CF66	Ragulator complex protein LAMTOR4;Ragulator complex protein LAMTOR4, N-terminally processed	0	0	0	0	0	0
P46061	Ran GTPase-activating protein 1	0	0	0	0	0	0
Q9CT10	Ran-binding protein 3	0	0	0	0	0	0
P34022	Ran-specific GTPase-activating protein	0	0	4.04634e-05	4.55684e-05	0	0
Q5SVL6	Rap1 GTPase-activating protein 2	2.19347e-05	0	0	0	0	0
Q8BMS9	Ras association domain-containing protein 2	5.07591e-05	4.0979e-05	4.94236e-05	0	5.13634e-05	0
Q60790	Ras GTPase-activating protein 3	0	0	6.10734e-06	1.00085e-05	0	9.04142e-06
Q9JKF1	Ras GTPase-activating-like protein IQGAP1	0.00155614	0.00151228	0.00214538	0.00166018	0.00185408	0.00173536
Q3UQ44	Ras GTPase-activating-like protein IQGAP2	7.43412e-05	7.55531e-05	8.9612e-05	6.66929e-05	6.89405e-05	7.08198e-05
Q9QUG9	RAS guanyl-releasing protein 2	2.47076e-05	3.35231e-05	5.14736e-05	0	1.99931e-05	0
Q01730	Ras suppressor protein 1	0.000117061	0.000106203	8.37464e-05	9.38106e-05	9.8773e-05	8.57668e-05
P63001;P60764	Ras-related C3 botulinum toxin substrate 1;Ras-related C3 botulinum toxin substrate 3	0.000284272	0.000260436	0.000160626	0.000278911	0.000291108	0.000244493
Q05144	Ras-related C3 botulinum toxin substrate 2	0.00500408	0.00577025	0.00389764	0.00419642	0.00427986	0.0048733
Q80X95;Q6NTA4	Ras-related GTP-binding protein A;Ras-related GTP-binding protein B	0	0	0	0	0	0
Q99K70;Q7TT45	Ras-related GTP-binding protein C;Ras-related GTP-binding protein D	1.33987e-05	0	1.39477e-05	0	1.6288e-05	2.36325e-05
P61027	Ras-related protein Rab-10	7.88619e-05	9.23142e-05	3.81856e-05	0.000105825	7.80627e-05	6.1161e-05
P46638;P62492	Ras-related protein Rab-11B;Ras-related protein Rab-11A	0.00081573	0.000861279	0.000584203	0.000945262	0.000788643	0.000853856
Q91V41	Ras-related protein Rab-14	0.000359668	0.000283504	0.000190474	0.000339693	0.000272378	0.000286044
P35293	Ras-related protein Rab-18	0	0	0	5.06333e-05	2.94628e-05	0
P62821	Ras-related protein Rab-1A	1.47305e-05	4.25915e-05	1.77621e-05	5.08787e-05	2.56878e-05	2.54933e-05
Q9D1G1	Ras-related protein Rab-1B	0.000331454	0.000270433	0.000168557	0.000317276	0.000340106	0.000350733
P35282	Ras-related protein Rab-21	0.000390431	0.000335756	0.000242427	0.000230433	0.000225745	0.000243346
P35290	Ras-related protein Rab-24	0	0	0	0	0	0
Q9ERI2	Ras-related protein Rab-27A	0.000208313	0.000226162	0.000167283	0.000201416	0.000250383	0.000210289
Q99P58	Ras-related protein Rab-27B	0	0	0	0	0	0
P53994	Ras-related protein Rab-2A	0.000376042	0.000371219	0.00018488	0.000327214	0.000283214	0.000286333
P59279	Ras-related protein Rab-2B	0	0	0	0	0	0
Q921E2;P35285	Ras-related protein Rab-31;Ras-related protein Rab-22A	2.5587e-05	2.13166e-05	1.04155e-05	0	2.44565e-05	2.77446e-05
Q9CZE3	Ras-related protein Rab-32	0.000185958	0.00017616	0.000152377	0.000297095	0.000214209	0.000269266
Q6PHN9	Ras-related protein Rab-35	3.07201e-05	2.5809e-05	0	0	0	0
P63011	Ras-related protein Rab-3A	2.28417e-05	2.34787e-05	2.11906e-05	0	1.76359e-05	0
P35276	Ras-related protein Rab-3D	0.000199618	0.000206631	0.000166492	6.19946e-05	0.000100487	0.000100872
Q8CG50	Ras-related protein Rab-43	0	0	0	0	0	0
Q8CB87	Ras-related protein Rab-44	2.6569e-05	2.75308e-05	5.28368e-05	2.28709e-05	2.11867e-05	0
Q91ZR1	Ras-related protein Rab-4B	4.80193e-05	5.79757e-05	2.84761e-05	4.59895e-05	4.85954e-05	4.13939e-05
Q9CQD1	Ras-related protein Rab-5A	0	0	0	0	0	0
P61021	Ras-related protein Rab-5B	5.13185e-05	1.97717e-05	2.38024e-05	2.65831e-05	2.31907e-05	0
P35278	Ras-related protein Rab-5C	0.000439864	0.000318131	0.000274103	0.00040905	0.000377467	0.000503911
P35279;P61294	Ras-related protein Rab-6A;Ras-related protein Rab-6B	0.000841163	0.000571036	0.000363504	0.000595565	0.000512202	0.000545612
P51150	Ras-related protein Rab-7a	0.000689301	0.000809969	0.00054823	0.00102641	0.00083482	0.000957036
P55258	Ras-related protein Rab-8A	0.000741514	0.000667794	0.000397164	0.000841848	0.000815734	0.000789016
P61028	Ras-related protein Rab-8B	6.52535e-05	9.41023e-05	4.61048e-05	8.17151e-05	9.2532e-05	0.000100582
P63321	Ras-related protein Ral-A	0	0	0	0	0	0
Q9JIW9	Ras-related protein Ral-B	1.92336e-05	0	1.72487e-05	1.69039e-05	1.81178e-05	0
P62835	Ras-related protein Rap-1A	0	0	0	0	0	0
Q99JI6	Ras-related protein Rap-1b	0.000486031	0.000389519	0.000323247	0.000409247	0.000420635	0.000450391
Q8BU31	Ras-related protein Rap-2c	0	4.26804e-05	0	0	5.20673e-05	0
Q60870	Receptor expression-enhancing protein 5	0	0	0	0	0	0
Q60855	Receptor-interacting serine/threonine-protein kinase 1	0	7.6977e-06	1.15177e-05	0	0	0
P06800	Receptor-type tyrosine-protein phosphatase C	0.000485876	0.000464796	0.000540583	0.00043414	0.000467823	0.000348288
P49446	Receptor-type tyrosine-protein phosphatase epsilon	1.8161e-05	3.13396e-05	2.24464e-05	0	0	0
Q64455	Receptor-type tyrosine-protein phosphatase eta	0	8.43547e-06	0	0	0	0
Q9CSU0	Regulation of nuclear pre-mRNA domain-containing protein 1B	0	0	0	0	0	0
Q8VE37	Regulator of chromosome condensation	0	0	0	0	0	0
P97492	Regulator of G-protein signaling 14	0	0	0	0	0	0
Q99PG4	Regulator of G-protein signaling 18	1.79746e-05	2.24394e-05	1.02066e-05	0	0	0
Q9CX84	Regulator of G-protein signaling 19	0	0	0	0	0	0
Q9DCV4	Regulator of microtubule dynamics protein 1	0	0	0	0	0	0
Q8BSE0	Regulator of microtubule dynamics protein 2	0	0	0	0	0	0
Q9EPU0	Regulator of nonsense transcripts 1	2.45299e-05	0	0	0	0	0
Q8R323	Replication factor C subunit 3	0	0	0	0	0	0
Q8VEE4	Replication protein A 70 kDa DNA-binding subunit;Replication protein A 70 kDa DNA-binding subunit, N-terminally processed	0	0	0	0	0	0
Q9ES97	Reticulon-3	7.61012e-05	0.000119022	0.000117961	0.000104887	0	0
Q99P72	Reticulon-4	5.21296e-05	7.76424e-05	9.50599e-05	0.000162549	0.00011798	0.000138845
Q8BYK4	Retinol dehydrogenase 12	0.000145231	0.000146311	0.000108353	0.000106322	0.000142429	0.000128695
Q09PK2	Retroviral-like aspartic protease 1	0	4.35611e-05	0	7.08065e-05	0.000100142	5.9591e-05
Q99PT1	Rho GDP-dissociation inhibitor 1	0.00105655	0.000821541	0.000755156	0.000878338	0.0010162	0.000923214
Q61599	Rho GDP-dissociation inhibitor 2	0.00444255	0.00484842	0.00419021	0.00376226	0.00380909	0.00350269
Q5FWK3	Rho GTPase-activating protein 1	0.000153507	0.000134311	0.000148777	0.000106017	0.000158128	0.000114828
Q8BYW1	Rho GTPase-activating protein 25	2.72156e-05	0	3.53095e-05	0	3.11593e-05	2.7382e-05
Q61210	Rho guanine nucleotide exchange factor 1	0.000133402	0.000132907	0.000184054	9.81009e-05	0.000127862	0.00013304
Q60875	Rho guanine nucleotide exchange factor 2	0	0	0	2.09936e-05	0	0
Q8K4I3	Rho guanine nucleotide exchange factor 6	3.3771e-05	2.70176e-05	7.05824e-05	2.19241e-05	0	4.40241e-05
P70335;P70336	Rho-associated protein kinase 1;Rho-associated protein kinase 2	2.30679e-05	2.05913e-05	2.08059e-05	0	2.0334e-05	1.92631e-05
P84096	Rho-related GTP-binding protein RhoG	0.00107013	0.00129179	0.000843932	0.00114355	0.00139409	0.00124454
Q91VI7	Ribonuclease inhibitor	0.000200633	0.0002845	0.000418171	0.000672558	0.000441132	0.000780163
P07742	Ribonucleoside-diphosphate reductase large subunit	0	1.30325e-05	9.09976e-06	0	0	9.82365e-06
P47968	Ribose-5-phosphate isomerase	0.000139085	0.000173567	0.00010812	0.000156342	0.000170763	0.000160906
Q9D7G0	Ribose-phosphate pyrophosphokinase 1	5.89431e-05	7.52671e-05	6.21415e-05	5.33746e-05	8.65864e-05	0.000103602
P18653	Ribosomal protein S6 kinase alpha-1	0.000490919	0.000658291	0.000636581	0.000244429	0.000228266	0.00026046
Q9WUT3	Ribosomal protein S6 kinase alpha-2	0	0	0	0	0	0
P18654	Ribosomal protein S6 kinase alpha-3	0	0	0	0	0	0
P70122	Ribosome maturation protein SBDS	0	0	0	0	0	0
Q99PL5	Ribosome-binding protein 1	0	0	0	0	0	0
Q9JI75	Ribosyldihydronicotinamide dehydrogenase [quinone]	3.75987e-05	3.91994e-05	0	0	4.07267e-05	0
Q91VM5;Q9WV02	RNA binding motif protein, X-linked-like-1;RNA-binding motif protein, X chromosome;RNA-binding motif protein, X chromosome, N-terminally processed	0	0	5.24296e-05	2.035e-05	5.89767e-05	1.96675e-05
Q8C2Q3	RNA-binding protein 14	0	0	0	0	0	0
O89086	RNA-binding protein 3	0	8.14951e-05	0	0	0	0
Q8VH51	RNA-binding protein 39	1.46743e-05	1.33229e-05	2.8004e-05	1.7037e-05	0	1.47431e-05
Q9CWZ3	RNA-binding protein 8A	0	0	0	0	0	0
P56959	RNA-binding protein FUS	0	0	2.35499e-05	0	0	0
Q64012	RNA-binding protein Raly	3.46548e-05	3.29445e-05	2.30778e-05	3.77906e-05	2.68758e-05	3.28857e-05
P35550	rRNA 2-O-methyltransferase fibrillarin	6.36933e-05	3.85683e-05	3.89103e-05	4.88083e-05	3.00757e-05	4.94155e-05
Q80WS3	rRNA/tRNA 2-O-methyltransferase fibrillarin-like protein 1	0	0	0	0	0	0
P60122	RuvB-like 1	5.53261e-05	6.28442e-05	5.84014e-05	5.37542e-05	7.06958e-05	7.49261e-05
Q9WTM5	RuvB-like 2	6.04382e-05	7.20807e-05	5.26243e-05	3.95098e-05	4.03803e-05	3.46782e-05
E9Q401	Ryanodine receptor 2	0	0	0	0	0	0.000312265
Q9JLC8	Sacsin	0	0	0	0	0	0
Q3THS6	S-adenosylmethionine synthase isoform type-2	0	0	0	0	0	0
P57725;P59808	SAM domain-containing protein SAMSN-1;SAM and SH3 domain-containing protein 1	0	0	3.84925e-05	0	0	0
Q8R429	Sarcoplasmic/endoplasmic reticulum calcium ATPase 1	0	0	0	0	0	0
O55143	Sarcoplasmic/endoplasmic reticulum calcium ATPase 2	4.5337e-05	3.83669e-05	4.80876e-05	6.45352e-05	4.18426e-05	5.43271e-05
Q64518	Sarcoplasmic/endoplasmic reticulum calcium ATPase 3	0.000977633	0.000825001	0.00123084	0.000884425	0.000804598	0.000656254
Q2VLH6	Scavenger receptor cysteine-rich type 1 protein M130;Soluble CD163	0	0	0	0	0	0
Q8BRF7	Sec1 family domain-containing protein 1	0	0	0	0	0	0
Q8K021	Secretory carrier-associated membrane protein 1	0	0	0	0	0	0
Q9ERN0	Secretory carrier-associated membrane protein 2	0	0	2.05769e-05	0	0	0
Q8BH69	Selenide, water dikinase 1	0	0	0	0	0	0
Q63836;P17563	Selenium-binding protein 2;Selenium-binding protein 1	1.83332e-05	1.35843e-05	3.23908e-05	9.50062e-06	0	0
Q62178	Semaphorin-4A	0	0	0	0	2.3495e-05	0
Q64105	Sepiapterin reductase	0	0	0	0	0	0
P42209	Septin-1	0	0	0	0	0	0
Q9Z2Q6	Septin-5	0	6.17717e-05	5.40949e-05	0	0	0
Q9R1T4	Septin-6	2.57547e-05	2.48951e-05	3.50876e-05	2.26266e-05	3.06286e-05	2.38909e-05
O55131	Septin-7	0	4.83352e-05	6.87554e-05	0	0	0
Q80UG5	Septin-9	6.13585e-05	6.60412e-05	5.90978e-05	1.75923e-05	6.84986e-05	5.09449e-05
Q9EP89	Serine beta-lactamase-like protein LACTB, mitochondrial	0	0	0	0	0	0
Q9CZN7	Serine hydroxymethyltransferase	0	1.44189e-05	0	0	0	0
P50431	Serine hydroxymethyltransferase, cytosolic	0	2.16948e-05	1.82861e-05	2.17714e-05	0	0
P97363	Serine palmitoyltransferase 2	0	0	0	4.48605e-05	0	0
Q9JIY5	Serine protease HTRA2, mitochondrial	0	0	0	0	0	0
P07759	Serine protease inhibitor A3K	0.000511917	0.000333485	0.000147845	0.000624593	0.000659738	0.000473403
Q91WP6	Serine protease inhibitor A3N	0	0	0	6.03201e-05	0	5.96536e-05
Q6PDM2	Serine/arginine-rich splicing factor 1	9.04676e-05	9.7084e-05	7.98494e-05	9.04486e-05	9.25309e-05	0.000126968
Q9R0U0	Serine/arginine-rich splicing factor 10	0	0	0	1.01493e-05	0	0
Q62093	Serine/arginine-rich splicing factor 2	0.000156883	0.00014105	0.000151008	0.000209761	0.000170997	0.000184439
P84104	Serine/arginine-rich splicing factor 3	9.34611e-05	6.94944e-05	4.67386e-05	7.43137e-05	6.2181e-05	7.80917e-05
O35326	Serine/arginine-rich splicing factor 5	0	0	1.55268e-05	0	0	0
Q3TWW8	Serine/arginine-rich splicing factor 6	0	0	0	0	0	0
Q8BL97	Serine/arginine-rich splicing factor 7	0.000103265	8.02395e-05	0.000108255	0.000141048	0.000151689	0.000129042
O55098	Serine/threonine-protein kinase 10	0	0	0	0	0	0
Q8BG48	Serine/threonine-protein kinase 17B	1.54367e-05	1.98177e-05	3.82057e-05	0	2.04583e-05	0
Q99JT2;Q9Z2W1;Q99KH8	Serine/threonine-protein kinase 26;Serine/threonine-protein kinase 25;Serine/threonine-protein kinase 24;Serine/threonine-protein kinase 24 35 kDa subunit;Serine/threonine-protein kinase 24 12 kDa subunit	4.20455e-05	3.87387e-05	0	2.35887e-05	2.5015e-05	0
Q91VJ4	Serine/threonine-protein kinase 38	0	0	0	0	0	0
Q9JI11;Q9JI10	Serine/threonine-protein kinase 4;Serine/threonine-protein kinase 4 37kDa subunit;Serine/threonine-protein kinase 4 18kDa subunit;Serine/threonine-protein kinase 3;Serine/threonine-protein kinase 3 36kDa subunit;Serine/threonine-protein kinase 3 20kDa subunit	7.58937e-05	0.000122504	0.000123025	9.94263e-05	7.14264e-05	6.08864e-05
Q8BZ03;Q8K1Y2	Serine/threonine-protein kinase D2;Serine/threonine-protein kinase D3	0	0	0	0	0	0
Q05512	Serine/threonine-protein kinase MARK2	0	0	0	0	0	0
P70268	Serine/threonine-protein kinase N1	1.17833e-05	1.34354e-05	1.67719e-05	7.69721e-06	0	1.37883e-05
Q8K1R7	Serine/threonine-protein kinase Nek9	0	0	0	0	0	0
Q6P9R2	Serine/threonine-protein kinase OSR1	1.40089e-05	0	2.20487e-05	0	0	1.92909e-05
Q8CIN4	Serine/threonine-protein kinase PAK 2;PAK-2p27;PAK-2p34	0	3.61341e-05	4.78256e-05	2.52872e-05	2.04661e-05	0
Q8BKX6	Serine/threonine-protein kinase SMG1	0.000147978	0	0.000155575	0.000173817	0	0
Q8BYC6	Serine/threonine-protein kinase TAO3	0	0	0	0	0	0
Q9WUN2	Serine/threonine-protein kinase TBK1	0	0	0	0	0	0
Q80X41	Serine/threonine-protein kinase VRK1	5.84333e-05	3.18785e-05	0	2.89023e-05	3.27759e-05	0
Q6P1F6	Serine/threonine-protein phosphatase 2A 55 kDa regulatory subunit B alpha isoform	0	0	0	0	0	0
Q6PD03	Serine/threonine-protein phosphatase 2A 56 kDa regulatory subunit alpha isoform	3.84042e-05	6.46141e-05	8.76092e-05	0	0	7.19773e-05
Q76MZ3	Serine/threonine-protein phosphatase 2A 65 kDa regulatory subunit A alpha isoform	0.000190879	0.000263565	0.000387734	0.000266628	0.000278995	0.000281768
P58389	Serine/threonine-protein phosphatase 2A activator	6.75597e-05	6.11353e-05	5.28816e-05	6.06114e-05	8.14813e-05	7.86293e-05
P63330	Serine/threonine-protein phosphatase 2A catalytic subunit alpha isoform	8.55784e-05	9.98954e-05	9.97713e-05	4.92577e-05	0.000126751	6.98314e-05
P62715	Serine/threonine-protein phosphatase 2A catalytic subunit beta isoform	0	0	0	0	0	0
P63328;P48453	Serine/threonine-protein phosphatase 2B catalytic subunit alpha isoform;Serine/threonine-protein phosphatase 2B catalytic subunit beta isoform	0.000113596	0.000127315	0.000168192	0.000104422	0.000121466	9.36562e-05
P97470	Serine/threonine-protein phosphatase 4 catalytic subunit	0	0	0	0	0	0
Q9CQR6	Serine/threonine-protein phosphatase 6 catalytic subunit;Serine/threonine-protein phosphatase 6 catalytic subunit, N-terminally processed	0.000123516	0.000101874	8.33711e-05	8.79407e-05	7.79527e-05	0.00010367
B2RXR6	Serine/threonine-protein phosphatase 6 regulatory ankyrin repeat subunit B	0.000101515	8.31387e-05	9.28021e-05	7.35697e-05	9.03281e-05	5.37698e-05
Q7TSI3	Serine/threonine-protein phosphatase 6 regulatory subunit 1	3.06859e-05	1.72421e-05	2.79001e-05	0	3.13592e-05	2.30856e-05
Q922D4	Serine/threonine-protein phosphatase 6 regulatory subunit 3	8.40744e-06	0	1.64863e-05	1.01892e-05	1.23154e-05	1.19518e-05
P62137	Serine/threonine-protein phosphatase PP1-alpha catalytic subunit	0.000384395	0.000263951	0.000301225	0.000308538	0.000250882	0.000278883
P62141	Serine/threonine-protein phosphatase PP1-beta catalytic subunit	0.000101223	8.33197e-05	8.78311e-05	9.21547e-05	8.93788e-05	0.000109336
P63087	Serine/threonine-protein phosphatase PP1-gamma catalytic subunit	0	2.63865e-05	3.11256e-05	0	0	0
Q9Z1Z2	Serine-threonine kinase receptor-associated protein	0	0	1.71921e-05	0	0	0
P26638	Serine--tRNA ligase, cytoplasmic	0	0	0	0	0	0
Q921I1	Serotransferrin	0.000199993	3.65209e-05	7.36769e-05	0.000141528	2.69413e-05	8.27936e-05
Q60854	Serpin B6	5.51695e-05	0	4.74208e-05	4.89905e-05	2.90398e-05	4.27553e-05
Q99MR6	Serrate RNA effector molecule homolog	1.96385e-05	3.00443e-05	2.28418e-05	1.57476e-05	0	1.74845e-05
P07724	Serum albumin	0.0133436	0.00528812	0.00702271	0.00846605	0.00682377	0.00672082
Q9R0P3	S-formylglutathione hydrolase	9.75327e-05	0.000126822	0.000102609	0.000315193	0.000141807	0.000251851
Q9JJU8	SH3 domain-binding glutamic acid-rich-like protein	0	0	0	0	0	0
Q91VW3	SH3 domain-binding glutamic acid-rich-like protein 3	0.000521362	0.000589357	0.000310029	0.000414025	0.000530399	0.00049982
P55194	SH3 domain-binding protein 1	1.03778e-05	0	0	0	0	7.88494e-06
Q8R550	SH3 domain-containing kinase-binding protein 1	1.06041e-05	0	1.45815e-05	6.56293e-06	0	0
P98083	SHC-transforming protein 1	0	0	1.50158e-05	0	0	0
Q07417	Short-chain specific acyl-CoA dehydrogenase, mitochondrial	0	0	1.65418e-05	1.86362e-05	1.94435e-05	0
P70665	Sialate O-acetylesterase;Sialate O-acetylesterase small subunit;Sialate O-acetylesterase large subunit	0	0	0	0	0	0
Q62230	Sialoadhesin	0	0	0	1.14518e-05	0	0
Q99JR1	Sideroflexin-1	0	3.35927e-05	4.24875e-05	0	0	0
Q9R0P6	Signal peptidase complex catalytic subunit SEC11A	0	6.22763e-05	0	0	0	5.69457e-05
Q9D8V7	Signal peptidase complex catalytic subunit SEC11C	1.59068e-05	1.74542e-05	0	0	1.44461e-05	0
Q9D958	Signal peptidase complex subunit 1	0	0	0	0	0	0
Q9CYN2	Signal peptidase complex subunit 2	5.59131e-05	6.78337e-05	9.43919e-05	8.64146e-05	6.01458e-05	8.05886e-05
P49962	Signal recognition particle 9 kDa protein	0	0	0	0	0	0
Q9DBG7	Signal recognition particle receptor subunit alpha	0	0	0	0	0	0
P47758	Signal recognition particle receptor subunit beta	0	0	0	0	0	0
P42225	Signal transducer and activator of transcription 1	9.12863e-05	9.81865e-05	0.000118162	9.8366e-05	7.35993e-05	0.000121986
P42227	Signal transducer and activator of transcription 3	4.57618e-05	4.92031e-05	8.49844e-05	3.5178e-05	4.15373e-05	3.99004e-05
P42232;P42230	Signal transducer and activator of transcription 5B;Signal transducer and activator of transcription 5A	4.0408e-05	4.29654e-05	4.60411e-05	3.05637e-05	0	3.04258e-05
P52633	Signal transducer and transcription activator 6	1.38059e-05	1.99774e-05	2.53084e-05	0	0	3.47338e-05
P46062	Signal-induced proliferation-associated protein 1	0	0	1.2273e-05	0	0	2.64608e-05
Q6A026	Sister chromatid cohesion protein PDS5 homolog A	1.29695e-05	1.29297e-05	3.11823e-05	0	1.21333e-05	0
P62305	Small nuclear ribonucleoprotein E	7.67886e-05	7.47967e-05	3.16508e-05	6.36091e-05	5.49663e-05	4.92069e-05
P62307	Small nuclear ribonucleoprotein F	0	0	0	0	0	0
P62309	Small nuclear ribonucleoprotein G	0	7.05036e-06	8.0456e-06	9.77006e-06	0	0
P62315	Small nuclear ribonucleoprotein Sm D1	4.14276e-05	5.33537e-05	3.23023e-05	7.26108e-05	0	3.85667e-05
P62317	Small nuclear ribonucleoprotein Sm D2	6.67553e-05	0	0	0	0	0
P62320	Small nuclear ribonucleoprotein Sm D3	0.000156938	0.000136315	8.07404e-05	0.000148051	0.000126407	0.000179769
P27048;P63163	Small nuclear ribonucleoprotein-associated protein B;Small nuclear ribonucleoprotein-associated protein N	0.000158384	7.13972e-05	6.05364e-05	0.000103445	9.90395e-05	9.26285e-05
P61957;Q9Z172	Small ubiquitin-related modifier 2;Small ubiquitin-related modifier 3	0	0	0	0	0	0
O88627	Sodium/nucleoside cotransporter 2	0	2.02399e-05	2.77479e-05	1.8165e-05	0	0
Q8VDN2	Sodium/potassium-transporting ATPase subunit alpha-1	0	2.28027e-05	2.76051e-05	4.52728e-05	1.44971e-05	3.83083e-05
Q6PIC6;Q6PIE5	Sodium/potassium-transporting ATPase subunit alpha-3;Sodium/potassium-transporting ATPase subunit alpha-2	0	0	0	0	0	0
P97370	Sodium/potassium-transporting ATPase subunit beta-3	0	0	0	0	0	0
Q9JIS8;Q924N4	Solute carrier family 12 member 4;Solute carrier family 12 member 6	0	0	0	0	0	0
P32037	Solute carrier family 2, facilitated glucose transporter member 3	0.000148254	0.000176642	0.000256341	0.000112184	0.000220305	0.000113314
Q9JHI9	Solute carrier family 40 member 1	0	0	0	0	0	0
Q64442	Sorbitol dehydrogenase	0	0	9.10885e-06	0	0	0
Q6P069	Sorcin	0.000501567	0.000573339	0.000450261	0.000420613	0.000370039	0.000478559
Q6PHU5	Sortilin	0	0	1.0206e-05	0	0	0
O88307	Sortilin-related receptor	7.61232e-06	7.87759e-06	7.49952e-06	1.21358e-05	0	9.75494e-06
O70493	Sorting nexin-12	2.00854e-05	0	2.17017e-05	2.34087e-05	0	0
Q9CWK8	Sorting nexin-2	0	0	0	0	0	0
O70492	Sorting nexin-3	3.99391e-05	3.88148e-05	0	7.65805e-05	0	3.95864e-05
Q6P8X1	Sorting nexin-6;Sorting nexin-6, N-terminally processed	0	0	2.31616e-05	1.52982e-05	1.46681e-05	2.61352e-05
P16546	Spectrin alpha chain, non-erythrocytic 1	0.000170047	0.000190581	0.000247679	0.000152698	0.000221293	9.28231e-05
Q62261	Spectrin beta chain, non-erythrocytic 1	0.00021916	0.000192424	0.000293624	8.88744e-05	0.00019982	0.000193708
Q64674	Spermidine synthase	3.27614e-05	3.11157e-05	2.80335e-05	1.56942e-05	1.85286e-05	2.35131e-05
Q8R0X7	Sphingosine-1-phosphate lyase 1	0	0.000104782	0.000115316	0.000113057	0	0.000178089
Q9Z1N5	Spliceosome RNA helicase Ddx39b	0.000373218	0.000367587	0.000629216	0.00041553	0.00036783	0.00041497
Q8K4Z5	Splicing factor 3A subunit 1	0	0	0	0	0	0
Q99NB9	Splicing factor 3B subunit 1	6.19963e-05	3.73212e-05	6.43886e-05	2.49218e-05	4.19125e-05	4.19095e-05
Q921M3	Splicing factor 3B subunit 3	0.000176215	0.00017466	0.000163577	0.000157684	0.000166933	0.000160153
Q9D883;Q8BGJ9	Splicing factor U2AF 35 kDa subunit;Splicing factor U2AF 26 kDa subunit	2.13653e-05	2.32601e-05	1.75237e-05	0	0	0
P26369	Splicing factor U2AF 65 kDa subunit	2.67963e-05	4.34989e-05	3.74327e-05	2.71035e-05	1.64823e-05	2.51608e-05
Q8VIJ6	Splicing factor, proline- and glutamine-rich	0.000143797	0.000138693	0.00022228	0.000210885	0.000148735	0.0001705
Q3UND0	Src kinase-associated phosphoprotein 2	0.000169352	0.000156553	0.00022542	0.000118576	0.000142939	0.000151324
O54781;Q9Z0G2;O70551	SRSF protein kinase 2;SRSF protein kinase 2 N-terminal;SRSF protein kinase 2 C-terminal;SRSF protein kinase 3;SRSF protein kinase 1	0	0	0	0	0	0
Q78PY7	Staphylococcal nuclease domain-containing protein 1	7.7657e-05	5.93803e-05	9.74722e-05	8.0369e-05	5.85781e-05	7.54533e-05
P54227	Stathmin	0	0	0	0	0	0
O54988	STE20-like serine/threonine-protein kinase	0	0	0	0	0	0
P35174	Stefin-2	5.34194e-05	7.78459e-05	0	0.00010789	0.000164379	0.000149389
Q69Z37	Sterile alpha motif domain-containing protein 9-like	0	0	1.76547e-05	1.51128e-05	1.52788e-05	1.33121e-05
P38647	Stress-70 protein, mitochondrial	0	0	0	0	0	0
Q60864	Stress-induced-phosphoprotein 1	0	0	0	0	0	0
O55106	Striatin	0	0	0	0	0	0
P70302	Stromal interaction molecule 1	0	0	1.39914e-05	0	0	0
Q7TN29	Stromal membrane-associated protein 2	0	0	4.23754e-05	0	0	0
Q8CG48	Structural maintenance of chromosomes protein 2	0	1.47971e-05	1.89837e-05	0	0	1.3647e-05
Q9CW03	Structural maintenance of chromosomes protein 3	3.26632e-05	0	3.62123e-05	0	0	2.7696e-05
Q8CG47	Structural maintenance of chromosomes protein 4	0	0	0	0	0	0
Q8CG46	Structural maintenance of chromosomes protein 5	0	0	0	0	0	0
Q8K2B3	Succinate dehydrogenase [ubiquinone] flavoprotein subunit, mitochondrial	9.92331e-06	0	2.17324e-05	2.19623e-05	2.13654e-05	1.90337e-05
Q9CQA3	Succinate dehydrogenase [ubiquinone] iron-sulfur subunit, mitochondrial	0	0	0	0	0	0
Q9CZB0	Succinate dehydrogenase cytochrome b560 subunit, mitochondrial	0	7.26464e-06	0	0	0	0
Q9Z2I9	Succinyl-CoA ligase [ADP-forming] subunit beta, mitochondrial	0	0	0	0	0	0
Q9D0K2	Succinyl-CoA:3-ketoacid coenzyme A transferase 1, mitochondrial	0	0	1.23922e-05	0	1.4023e-05	0
Q9WU81	Sugar phosphate exchanger 2	0	0	0	0	0	0
Q8BND5	Sulfhydryl oxidase 1	0	0	0	3.78364e-05	3.37341e-05	3.50571e-05
Q9R112	Sulfide:quinone oxidoreductase, mitochondrial	7.63649e-05	9.74312e-05	0.000100986	7.56423e-05	0.000104199	0.000111832
Q9R1T2	SUMO-activating enzyme subunit 1;SUMO-activating enzyme subunit 1, N-terminally processed	0	0	0	0	0	0
Q9Z1F9	SUMO-activating enzyme subunit 2	0	0	0	0	0	0
P63280	SUMO-conjugating enzyme UBC9	0.000116476	0.000102761	6.28945e-05	8.15013e-05	0	8.37507e-05
Q8BJS4	SUN domain-containing protein 2	0.0014639	0.00145614	0.00207894	0.00107733	0.000947337	0.00108322
Q9CZU3	Superkiller viralicidic activity 2-like 2	0	0	0	0	0	0
P08228	Superoxide dismutase [Cu-Zn]	0.000171724	0.000162714	0.000115077	0.000218303	0.000187385	0.000203175
P09671	Superoxide dismutase [Mn], mitochondrial	0	0	0	0	0	0
Q8K4L3	Supervillin	1.07564e-05	2.35526e-05	3.31344e-05	1.15904e-05	0	0
Q9CX34	Suppressor of G2 allele of SKP1 homolog	0	1.96463e-05	2.2025e-05	2.16699e-05	1.78091e-05	0
Q64310	Surfeit locus protein 4	8.54184e-05	0.000108212	7.08774e-05	6.98542e-05	0.000100383	0.000112587
Q6PDG5	SWI/SNF complex subunit SMARCC2	0	0	0	0	0	0
Q91ZW3	SWI/SNF-related matrix-associated actin-dependent regulator of chromatin subfamily A member 5	4.12996e-05	4.07508e-05	6.29948e-05	3.37479e-05	0	4.00869e-05
Q99JR8	SWI/SNF-related matrix-associated actin-dependent regulator of chromatin subfamily D member 2	0	0	0	0	0	0
Q80X82	Symplekin	0	0	0	0	0	0
Q62465	Synaptic vesicle membrane protein VAT-1 homolog	0.000140255	0.000125793	0.000252801	0.000150909	0.000144827	0.00016305
Q9CQW1	Synaptobrevin homolog YKT6	0	5.41572e-05	0	0	4.0508e-05	0
O55101	Synaptogyrin-2	8.39773e-05	0	0	0	0	0
Q8CHC4	Synaptojanin-1	0	0	0	0	0	0
O09117	Synaptophysin-like protein 1	0	6.17224e-05	0	0	0	0
O09044	Synaptosomal-associated protein 23	0	3.06978e-05	2.61876e-05	4.12563e-05	3.77745e-05	0
Q9D3G5	Syntaxin-11	0	0	0	0	0	0
O70439	Syntaxin-7	0	0	0	0	0	0
Q64324	Syntaxin-binding protein 2	0	4.188e-05	5.6886e-05	0	0	0
Q8K400	Syntaxin-binding protein 5	1.55559e-05	1.84549e-05	1.79333e-05	0	0	1.95933e-05
O08992	Syntenin-1	0	0	0	0	0	8.30891e-06
P26039	Talin-1	0.00256587	0.00245394	0.00350439	0.00233433	0.00283869	0.00258629
Q9R233	Tapasin	0	3.05596e-05	9.19489e-05	8.96119e-05	0.000105006	0.000135937
Q921F2	TAR DNA-binding protein 43	8.03813e-05	7.60213e-05	0.000108629	0.000103389	0.000103262	7.80071e-05
Q05117	Tartrate-resistant acid phosphatase type 5	0	0	0	0	0	0
Q8R3D1	TBC1 domain family member 13	1.13375e-05	9.60684e-06	9.09575e-06	9.92932e-06	0	0
Q9CXF4	TBC1 domain family member 15	0	7.32357e-05	0.000132502	0	0	0.000118591
B1AVH7	TBC1 domain family member 2A	0	0	0	0	0	0
P11983	T-complex protein 1 subunit alpha	0.000220186	0.000199056	0.000343606	0.000191217	0.000206915	0.00018525
P80314	T-complex protein 1 subunit beta	0.000170631	0.000191417	0.00023243	0.000192231	0.000228832	0.000213452
P80315	T-complex protein 1 subunit delta	0.000129794	0.000190902	0.000236903	0.000146393	0.0001972	0.000164544
P80316	T-complex protein 1 subunit epsilon	7.52482e-05	0.000127068	0.000158797	9.35651e-05	0.000130937	0.000113473
P80313	T-complex protein 1 subunit eta	0.000102105	9.93586e-05	0.000139206	0.000128983	0.000154942	8.59278e-05
P80318	T-complex protein 1 subunit gamma	0.00100645	0.00078912	0.001262	0.00105383	0.00116359	0.0011538
P42932	T-complex protein 1 subunit theta	0.000157666	0.00024218	0.00027179	0.000251661	0.000252803	0.000260854
P80317	T-complex protein 1 subunit zeta	9.18612e-05	9.91647e-05	0.000159942	0.000117431	0.000154331	0.000115464
Q5BLK4	Terminal uridylyltransferase 7	0	0	0	0	0	0
P47226	Testin	0	0	0	0	0	0
Q8QZY6	Tetraspanin-14	0	0	0	0	0	0
P10639	Thioredoxin	0.0014682	0.000822955	0.000603004	0.00085676	0.000758187	0.000864991
Q9CQM5	Thioredoxin domain-containing protein 17	8.59171e-05	5.50101e-05	5.08316e-05	5.28565e-05	4.73896e-05	5.24709e-05
Q9JMH6	Thioredoxin reductase 1, cytoplasmic	4.44818e-05	4.91688e-05	7.31989e-05	6.43116e-05	6.7959e-05	8.54076e-05
P20108	Thioredoxin-dependent peroxide reductase, mitochondrial	3.75094e-05	3.00743e-05	2.37883e-05	4.34554e-05	4.69289e-05	4.11853e-05
Q8CDN6	Thioredoxin-like protein 1	3.90497e-05	3.5832e-05	2.5568e-05	3.46097e-05	0	4.67829e-05
Q8VBT0	Thioredoxin-related transmembrane protein 1	1.545e-05	2.1803e-05	1.89518e-05	1.54575e-05	0	2.66775e-05
Q8C0L0	Thioredoxin-related transmembrane protein 4	4.61899e-05	6.78005e-05	0.000129327	4.17744e-05	2.02573e-05	6.8711e-05
B1AZI6	THO complex subunit 2	0	0	5.88771e-06	7.38162e-06	0	0
Q9D0R2	Threonine--tRNA ligase, cytoplasmic	0	0	0	0	0	0
P36423	Thromboxane-A synthase	0	0	0	1.69836e-05	0	0
P97930	Thymidylate kinase	3.76826e-05	0	0	0	0	0
Q99LJ1	Tissue alpha-L-fucosidase	0	0	0	0	0	0
A2ASS6	Titin	0	0	0	0	0	0
Q9QZ06	Toll-interacting protein	0	0	0	1.14737e-05	0	0
Q9QUN7	Toll-like receptor 2	8.94028e-06	0	1.95431e-05	9.74148e-06	1.18202e-05	0
Q921T2	Torsin-1A-interacting protein 1	0	1.54421e-05	3.3846e-05	1.79054e-05	1.58994e-05	1.58125e-05
O55013	Trafficking protein particle complex subunit 3	3.50267e-05	2.43605e-05	2.01249e-05	3.36759e-05	0	2.37692e-05
Q9CQA1	Trafficking protein particle complex subunit 5	0	0	0	0	0	0
Q93092	Transaldolase	0.00319426	0.00349641	0.0040087	0.00384124	0.00381342	0.00439024
O88968	Transcobalamin-2	0	5.6764e-05	0.000115734	0	0.000138387	3.56364e-05
Q3TKT4	Transcription activator BRG1	0	0	0	0	0	0
P83940	Transcription elongation factor B polypeptide 1	6.24442e-05	6.80201e-05	0	9.48851e-05	0	9.24408e-05
P62869	Transcription elongation factor B polypeptide 2	0	0	0	0	0	0
O55201	Transcription elongation factor SPT5	0	0	3.87639e-05	3.95087e-05	3.39595e-05	0
Q04207	Transcription factor p65	0	0	0	0	0	0
Q62318	Transcription intermediary factor 1-beta	5.54288e-05	4.97495e-05	5.65922e-05	5.03169e-05	0	4.49337e-05
Q61164	Transcriptional repressor CTCF	0	0	1.18008e-05	0	0	0
Q62351	Transferrin receptor protein 1	0	0	0	0	0	0
Q6PFR5	Transformer-2 protein homolog alpha	0	0	0	0	0	0
P62996	Transformer-2 protein homolog beta	3.96665e-05	7.68474e-05	5.43545e-05	4.55575e-05	5.3886e-05	5.4604e-05
P82198	Transforming growth factor-beta-induced protein ig-h3	0	0	0	0	1.4123e-05	1.47778e-05
Q9QUI0;Q62159	Transforming protein RhoA;Rho-related GTP-binding protein RhoC	0.000903197	0.000827262	0.00049459	0.000729599	0.000642994	0.00071676
Q9WVA4	Transgelin-2	0.000699552	0.000889628	0.000506663	0.00123332	0.000917659	0.00097152
Q01853	Transitional endoplasmic reticulum ATPase	0.000626373	0.000595025	0.000861304	0.000698128	0.000720404	0.000849904
P40142	Transketolase	0.00624961	0.00913874	0.0125161	0.00568643	0.00571314	0.00677354
Q99LD9	Translation initiation factor eIF-2B subunit beta	0.00013306	0.00013219	0.000146889	0.000113188	0.00011466	0
P63028	Translationally-controlled tumor protein	0.000171316	0.000106099	7.40191e-05	0	0.000138254	0.000175598
Q62348	Translin	6.80727e-05	6.73162e-05	4.09792e-05	6.98859e-05	6.90115e-05	7.64069e-05
Q91V04	Translocating chain-associated membrane protein 1	2.49923e-05	1.74146e-05	2.04082e-05	2.35996e-05	0	2.3118e-05
Q8VHE0	Translocation protein SEC63 homolog	0	0	0	0	0	0
P50637	Translocator protein	6.08586e-05	0	0	0	6.55574e-05	0
Q9CY50	Translocon-associated protein subunit alpha	0	0	0	0	0	0
Q62186	Translocon-associated protein subunit delta	7.46005e-05	0.000135425	6.29169e-05	8.0741e-05	7.18306e-05	0.000229906
Q9DCF9	Translocon-associated protein subunit gamma	1.5173e-05	0	1.15499e-05	1.022e-05	0	0
P58021	Transmembrane 9 superfamily member 2	6.62146e-05	6.15028e-05	9.62448e-05	9.80671e-05	8.4871e-05	7.36388e-05
Q9ET30	Transmembrane 9 superfamily member 3	0	0	3.51478e-05	0	2.71123e-05	0
Q921L3	Transmembrane and coiled-coil domain-containing protein 1	0	0	0	0	0	0
Q9D1D4	Transmembrane emp24 domain-containing protein 10	0.000137816	0.000129586	0.000110548	0.000183035	0.000163913	0.000160813
Q9R0Q3	Transmembrane emp24 domain-containing protein 2	0	0	0	0	0	0
Q78IS1	Transmembrane emp24 domain-containing protein 3	0	0	0	0	0	0
Q8R1V4	Transmembrane emp24 domain-containing protein 4	0	0	0	0	0	0
Q9CXE7	Transmembrane emp24 domain-containing protein 5	0	0	0	0	0	0
Q99KF1	Transmembrane emp24 domain-containing protein 9	0.000104361	0.000107087	7.00631e-05	0.000151269	8.47111e-05	8.26545e-05
Q9CQN6	Transmembrane protein 14C	0	0	0	0	0	0
P52875	Transmembrane protein 165	0	0	0	0	0	0
Q9CR67	Transmembrane protein 33	0	0	0	0	0	1.41788e-05
Q4FJU9	Transmembrane protein 40	0	0	0	0	0	0
Q9DBS1	Transmembrane protein 43	0.000138964	0.000109915	0.000208732	0.000137994	9.28585e-05	0.000137292
Q4VAE3	Transmembrane protein 65	0	0	0	0	0	0
Q8BFY9	Transportin-1	3.23973e-05	3.36152e-05	3.80039e-05	3.67118e-05	4.34114e-05	1.98876e-05
Q6P2B1	Transportin-3	0	0	0	0	0	0
P07309	Transthyretin	6.94608e-05	7.68335e-05	4.21618e-05	4.31271e-05	5.58312e-05	6.52338e-05
Q8K558	Trem-like transcript 1 protein	0	0	0	0	0	0
Q8JZU2	Tricarboxylate transport protein, mitochondrial	0	0	0	0	0	0
Q8BMS1	Trifunctional enzyme subunit alpha, mitochondrial;Long-chain enoyl-CoA hydratase;Long chain 3-hydroxyacyl-CoA dehydrogenase	0	0	0	0	0	0
Q99JY0	Trifunctional enzyme subunit beta, mitochondrial;3-ketoacyl-CoA thiolase	0	0	2.98746e-05	0	0	0
Q64737	Trifunctional purine biosynthetic protein adenosine-3;Phosphoribosylamine--glycine ligase;Phosphoribosylformylglycinamidine cyclo-ligase;Phosphoribosylglycinamide formyltransferase	2.01869e-05	1.49846e-05	2.02512e-05	0	0	1.63189e-05
Q9DAV9	Trimeric intracellular cation channel type B	0	1.82096e-05	0	0	0	1.98598e-05
P17751	Triosephosphate isomerase	0.00156508	0.00176246	0.00086324	0.00201274	0.00149468	0.00157859
O89023	Tripeptidyl-peptidase 1	0	2.85904e-05	3.34388e-05	4.93614e-05	0	0
Q64514	Tripeptidyl-peptidase 2	3.41484e-05	3.10203e-05	5.41645e-05	4.2574e-05	2.92352e-05	2.87411e-05
Q9JHJ0	Tropomodulin-3	0	0	2.44268e-05	4.14068e-05	4.90762e-05	0
P21107	Tropomyosin alpha-3 chain	0.000327669	0.000284618	0.000394237	0.000559403	0.000463426	0.000394902
P32921	Tryptophan--tRNA ligase, cytoplasmic;T1-TrpRS;T2-TrpRS	0	0	0	0	0	0
P05213	Tubulin alpha-1B chain	0.00263329	0.00293125	0.00378835	0.00329788	0.00351919	0.00388436
P68373;P68369;P05214	Tubulin alpha-1C chain;Tubulin alpha-1A chain;Tubulin alpha-3 chain	0	0	0	0	0	0
P68368	Tubulin alpha-4A chain	0.000327194	0.000434754	0.000593739	0.000364358	0.000298026	0.000367233
Q9JJZ2	Tubulin alpha-8 chain	0	0	0	0	0	0
Q9CWF2;Q7TMM9	Tubulin beta-2B chain;Tubulin beta-2A chain	0	0	0	0	0	0
P68372;Q9D6F9	Tubulin beta-4B chain;Tubulin beta-4A chain	0.00152513	0.00201284	0.00247726	0.00184301	0.00180934	0.00187869
P99024	Tubulin beta-5 chain	0.000251534	0.000352941	0.000433679	0.000359274	0.000365065	0.000497492
Q9D1E6	Tubulin-folding cofactor B	0	0	3.65912e-05	3.21171e-05	0	3.37663e-05
Q8BYA0	Tubulin-specific chaperone D	0	0	0	0	0	0
Q99JR5	Tubulointerstitial nephritis antigen-like	0	0	0	0	0	0
Q921Z5	Tumor necrosis factor alpha-induced protein 8	3.95771e-05	4.87574e-05	2.58454e-05	2.84038e-05	4.35047e-05	3.46284e-05
Q9D8Y7	Tumor necrosis factor alpha-induced protein 8-like protein 2	5.15271e-05	6.63562e-05	2.84772e-05	3.76379e-05	6.55463e-05	5.17421e-05
Q9Z0P5	Twinfilin-2	0.000737961	0.000476967	0.000716847	0.000410436	0.000582183	0.000556654
P35991	Tyrosine-protein kinase BTK	0	0	3.72025e-05	0	0	0
P41241	Tyrosine-protein kinase CSK	0	3.02885e-05	3.80169e-05	2.66355e-05	2.66526e-05	0
P16879	Tyrosine-protein kinase Fes/Fps	0	1.46011e-05	3.0316e-05	1.9846e-05	1.99798e-05	2.49464e-05
P14234	Tyrosine-protein kinase Fgr	0.000153407	0.000244665	0.000218858	0.000193158	0.000295827	0.000269973
P39688;Q04736;P05480	Tyrosine-protein kinase Fyn;Tyrosine-protein kinase Yes;Neuronal proto-oncogene tyrosine-protein kinase Src	0	0	0	0	0	0
P08103	Tyrosine-protein kinase HCK	0.000101152	0.000152461	0.000186367	0.000136826	0.00012744	0.00020139
P25911	Tyrosine-protein kinase Lyn	3.94138e-05	4.31357e-05	7.29274e-05	5.30517e-05	5.68838e-05	0
P48025	Tyrosine-protein kinase SYK	0.000225537	0.000221995	0.000288939	0.000314844	0.000206915	0.000203847
P35821	Tyrosine-protein phosphatase non-receptor type 1	5.9849e-05	4.68674e-05	8.44357e-05	9.75391e-05	0.000123054	0.000116784
P29351	Tyrosine-protein phosphatase non-receptor type 6	0.000681676	0.000986258	0.00159057	0.00101008	0.000897174	0.00106697
P97797	Tyrosine-protein phosphatase non-receptor type substrate 1	0	0	0	0	0	0
Q91WQ3	Tyrosine--tRNA ligase, cytoplasmic;Tyrosine--tRNA ligase, cytoplasmic, N-terminally processed	0	0	0	0	0	0
Q62376	U1 small nuclear ribonucleoprotein 70 kDa	0	0	5.28521e-06	0	0	0
Q62189	U1 small nuclear ribonucleoprotein A	0	0	0	0	0	0
P57784	U2 small nuclear ribonucleoprotein A	0	0	0	0	0	0
Q9CQI7	U2 small nuclear ribonucleoprotein B	5.50757e-05	0	0	4.58968e-05	4.69944e-05	5.40664e-05
Q3TIX9	U4/U6.U5 tri-snRNP-associated protein 2	0	1.76289e-05	0	0	0	0
Q6P4T2	U5 small nuclear ribonucleoprotein 200 kDa helicase	3.2363e-05	3.32381e-05	5.88794e-05	2.58599e-05	2.76475e-05	2.89659e-05
Q6PE01	U5 small nuclear ribonucleoprotein 40 kDa protein	0	0	0	0	0	0
O35900	U6 snRNA-associated Sm-like protein LSm2	0	0	0	0	0	0
P62313	U6 snRNA-associated Sm-like protein LSm6	0	0	0	0	0	0
Q9JMA1	Ubiquitin carboxyl-terminal hydrolase 14	0	0	2.56542e-05	0	0	0
Q8R5H1	Ubiquitin carboxyl-terminal hydrolase 15	0	0	0	0	0	0
P35123	Ubiquitin carboxyl-terminal hydrolase 4	1.64695e-05	0	1.24512e-05	1.10188e-05	0	7.68808e-06
P56399	Ubiquitin carboxyl-terminal hydrolase 5	3.87838e-05	5.97082e-05	4.75966e-05	3.59842e-05	3.4005e-05	3.66873e-05
Q6A4J8	Ubiquitin carboxyl-terminal hydrolase 7	0	0	0	0	0	0
Q9JKB1;P58321	Ubiquitin carboxyl-terminal hydrolase isozyme L3;Ubiquitin carboxyl-terminal hydrolase isozyme L4	0	0	0	0	0	0
Q9WUP7	Ubiquitin carboxyl-terminal hydrolase isozyme L5	0	0	3.13912e-05	0	2.3687e-05	3.0033e-05
Q7TQI3	Ubiquitin thioesterase OTUB1	0.000106925	7.54181e-05	7.61034e-05	8.45688e-05	9.55243e-05	9.62412e-05
P62984;P62983;P0CG49;P0CG50	Ubiquitin-60S ribosomal protein L40;Ubiquitin;60S ribosomal protein L40;Ubiquitin-40S ribosomal protein S27a;Ubiquitin;40S ribosomal protein S27a;Polyubiquitin-B;Ubiquitin;Polyubiquitin-C;Ubiquitin;Ubiquitin-related 1;Ubiquitin-related 2	0.00303162	0.00298107	0.00222528	0.00328501	0.00240901	0.00314802
Q3V3E1	Ubiquitin-associated and SH3 domain-containing protein A	0	0	0	0	0	0
Q80X50	Ubiquitin-associated protein 2-like	0	0	0	0	0	0
P61079;Q6ZWY6;P62838	Ubiquitin-conjugating enzyme E2 D3;Ubiquitin-conjugating enzyme E2 D2B;Ubiquitin-conjugating enzyme E2 D2	0.000145739	0.000126747	7.43909e-05	8.86443e-05	4.59407e-05	0.000139667
P61087	Ubiquitin-conjugating enzyme E2 K	3.35525e-05	0	2.77856e-05	0	3.95076e-05	3.43236e-05
P68037	Ubiquitin-conjugating enzyme E2 L3	8.29147e-05	0.00011254	5.11915e-05	0.000105951	0.000102643	0.000126389
P61089	Ubiquitin-conjugating enzyme E2 N	0.000242022	0.000222948	0.000161405	0.000251683	0.000208069	0.000247819
Q9CZY3;Q9D2M8	Ubiquitin-conjugating enzyme E2 variant 1;Ubiquitin-conjugating enzyme E2 variant 2	0	0	0	0	0	0
Q02053	Ubiquitin-like modifier-activating enzyme 1	0.000813843	0.000941291	0.00116449	0.000940407	0.000916405	0.00105662
Q8VE47	Ubiquitin-like modifier-activating enzyme 5	0	0	8.65789e-06	0	0	0
Q8C7R4	Ubiquitin-like modifier-activating enzyme 6	0	0	0	0	0	0
Q9D906	Ubiquitin-like modifier-activating enzyme ATG7	6.01878e-05	9.51759e-05	0.000125952	7.4546e-05	7.34638e-05	8.7134e-05
Q9CPX6	Ubiquitin-like-conjugating enzyme ATG3	8.75424e-06	0	0	1.79697e-05	2.22981e-05	2.4841e-05
O70475	UDP-glucose 6-dehydrogenase	1.71238e-05	2.4129e-05	2.63033e-05	1.62156e-05	0	1.77823e-05
Q6P5E4	UDP-glucose:glycoprotein glucosyltransferase 1	0.000151829	8.36969e-05	0.000156366	0.000144997	8.57992e-05	0.000152297
Q6ZQM8;Q62452;Q64435;P70691;Q63886	UDP-glucuronosyltransferase 1-7C;UDP-glucuronosyltransferase 1-9;UDP-glucuronosyltransferase 1-6;UDP-glucuronosyltransferase 1-2;UDP-glucuronosyltransferase 1-1	0	0	3.39959e-05	2.94499e-05	4.082e-05	0
Q3TW96	UDP-N-acetylhexosamine pyrophosphorylase-like protein 1	0	3.17971e-05	4.30953e-05	0	3.02456e-05	3.66862e-05
Q9DBP5	UMP-CMP kinase	0.000311096	0.000233716	0.000174411	0.000161851	0.000214887	0.000182064
Q3U5Q7	UMP-CMP kinase 2, mitochondrial	6.53561e-05	5.0793e-05	9.29355e-05	7.73779e-05	7.75375e-05	9.53027e-05
Q3TYS2	Uncharacterized protein C17orf62 homolog	0.000156629	0.000121401	9.32235e-05	0.000139717	0.000144805	0.00019372
Q8R0A7	Uncharacterized protein KIAA0513	0	0	0	0	0	0
P70248	Unconventional myosin-If	0.000336993	0.000350338	0.000477548	0.000327694	0.000318544	0.000305985
Q5SUA5	Unconventional myosin-Ig	0.000121684	0.000161267	0.000176925	5.48233e-05	4.64481e-05	5.6013e-05
Q9QY06	Unconventional myosin-IXb	0	0	0	0	0	0
Q9JMH9	Unconventional myosin-XVIIIa	1.75321e-05	1.36454e-05	0	0	0	0
Q8BHG2	UPF0587 protein C1orf123 homolog	0	0	0	1.14147e-05	0	0
Q78IK2	Up-regulated during skeletal muscle growth protein 5	0	0	0	0	0	0
P13439	Uridine 5-monophosphate synthase;Orotate phosphoribosyltransferase;Orotidine 5-phosphate decarboxylase	0	1.274e-05	0	0	0	0
P52624	Uridine phosphorylase 1	0	0	0	7.87207e-05	5.80029e-05	0.000213487
P35456	Urokinase plasminogen activator surface receptor	4.75316e-05	0	6.80685e-05	0	0	0
Q91ZJ5	UTP--glucose-1-phosphate uridylyltransferase	5.26956e-05	9.19038e-05	0.000127663	7.44544e-05	7.51848e-05	7.65842e-05
P40336	Vacuolar protein sorting-associated protein 26A	1.42351e-05	0	0	0	0	0
Q8C0E2	Vacuolar protein sorting-associated protein 26B	6.24729e-05	9.21438e-05	0.000100462	0.000113831	9.0216e-05	9.59388e-05
Q9QZ88	Vacuolar protein sorting-associated protein 29	9.68166e-05	0.00010759	0.000139076	0.000162113	0.000168565	0.000143642
Q9EQH3	Vacuolar protein sorting-associated protein 35	0.000176943	0.000281511	0.000366467	0.000322883	0.000244754	0.000321777
P46467	Vacuolar protein sorting-associated protein 4B	0.000597343	0.000460467	0.00068818	0.000491181	0.000566884	0.000589421
Q9CQ80	Vacuolar protein-sorting-associated protein 25	0	0	0	0	0	0
Q9Z1Q9	Valine--tRNA ligase	0.000151774	0.000172174	0.000188432	0.00015404	0.000180268	0.000155796
P29533	Vascular cell adhesion protein 1	0	0	0	0	0	0
P70460	Vasodilator-stimulated phosphoprotein	0.000285519	0.000392594	0.000801432	0.00041085	0.000418681	0.000465964
P50544	Very long-chain specific acyl-CoA dehydrogenase, mitochondrial	0	0	0	0	0	0
Q9D3B1	Very-long-chain (3R)-3-hydroxyacyl-CoA dehydratase 2	8.77289e-05	3.68145e-05	1.76701e-05	3.8696e-05	3.38796e-05	0
O70503	Very-long-chain 3-oxoacyl-CoA reductase	0	0	0	0	0	0
Q9CY27	Very-long-chain enoyl-CoA reductase	0.000121033	7.78931e-05	7.9873e-05	6.41392e-05	7.3707e-05	9.37037e-05
Q9CR60	Vesicle transport protein GOT1B	0	0	0	0	0	0
P63024;P63044	Vesicle-associated membrane protein 3;Vesicle-associated membrane protein 2	0	0	0	0	0	0
P70280	Vesicle-associated membrane protein 7	0	0	0	0	0	0
O70404	Vesicle-associated membrane protein 8	0.000221466	0.000200684	0.000157959	0.000194598	0.000215297	0
Q9WV55	Vesicle-associated membrane protein-associated protein A	0.000136977	0.000116879	0.000132301	0.000147386	0.000135578	0.0001437
Q9QY76	Vesicle-associated membrane protein-associated protein B	0	0	0	0	0	0
P46460	Vesicle-fusing ATPase	0	0	4.29336e-05	0	0	2.165e-05
O08547	Vesicle-trafficking protein SEC22b	0.000137562	8.42754e-05	7.45656e-05	9.34451e-05	9.24521e-05	8.95557e-05
Q9DBH5	Vesicular integral-membrane protein VIP36	0.000114898	0.000102318	9.88248e-05	0	0.00014355	0
Q8VDJ3	Vigilin	0	0	0	0	0	0
P20152	Vimentin	0.00367679	0.00374884	0.00577027	0.00719269	0.00593864	0.00483703
Q64727	Vinculin	0.000694652	0.000714979	0.00100628	0.000591169	0.000612272	0.000686426
Q9CRC0	Vitamin K epoxide reductase complex subunit 1	0	0	0	0	0	0
Q6TEK5	Vitamin K epoxide reductase complex subunit 1-like protein 1	2.18034e-05	1.91245e-05	0	0	0	0
Q60932	Voltage-dependent anion-selective channel protein 1	0.000234949	0.000250205	0.000263104	0.000297848	0.000245142	0.000265118
Q60930	Voltage-dependent anion-selective channel protein 2	0.000316149	0.000231809	0.000319046	0.000282652	0.000305587	0.000325671
Q60931	Voltage-dependent anion-selective channel protein 3	0.000118109	9.68483e-05	0.000116737	0.000123092	0.000129438	0.000118985
Q3U2S8	Voltage-gated hydrogen channel 1	0.000116101	0.000179417	0.000109257	0	3.6773e-05	0
P62482	Voltage-gated potassium channel subunit beta-2	3.89019e-05	3.4572e-05	4.58806e-05	3.07371e-05	3.23973e-05	3.54533e-05
Q99KC8	von Willebrand factor A domain-containing protein 5A	0	0	0	1.44146e-05	0	0
Q8CIZ8	von Willebrand factor;von Willebrand antigen 2	2.08931e-05	2.41858e-05	0	0	0	0
Q9Z1G4;P15920	V-type proton ATPase 116 kDa subunit a isoform 1;V-type proton ATPase 116 kDa subunit a isoform 2	0	0	0	0	0	0
P63082	V-type proton ATPase 16 kDa proteolipid subunit	0.000126517	0.000169399	9.39717e-05	0.000253199	0.000131059	0
P50516	V-type proton ATPase catalytic subunit A	0.000188948	0.000189424	0.000371954	0.000234415	0.00029344	0.000229523
P62814	V-type proton ATPase subunit B, brain isoform	0.000103071	0.000189285	0.000170576	0.000168549	0.000143728	0.000179758
Q9Z1G3	V-type proton ATPase subunit C 1	0	0	0	3.61096e-05	0	0
P57746	V-type proton ATPase subunit D	0	0	0	0	0	0
P51863	V-type proton ATPase subunit d 1	7.83113e-05	9.86526e-05	8.1491e-05	0.000113547	0.000106393	0.000144685
P50518	V-type proton ATPase subunit E 1	0	0	0	0	0	0
Q9CR51	V-type proton ATPase subunit G 1	0	0	0	0	0	0
Q8BVE3	V-type proton ATPase subunit H	4.03231e-05	4.12426e-05	4.47842e-05	3.94913e-05	4.64714e-05	3.9372e-05
Q8C2E7	WASH complex subunit strumpellin	0	0	0	0	0	0
O88342	WD repeat-containing protein 1	0.00129309	0.00148475	0.00240892	0.0012138	0.00124864	0.00141405
Q8C6G8	WD repeat-containing protein 26	0	0	0	0	0	0
P61965	WD repeat-containing protein 5	4.13106e-05	4.13818e-05	4.66064e-05	3.97629e-05	3.54073e-05	3.65541e-05
Q8BFQ4	WD repeat-containing protein 82	0	1.22268e-05	9.8427e-06	0	0	0
Q3UKJ7	WD40 repeat-containing protein SMU1;WD40 repeat-containing protein SMU1, N-terminally processed	1.74504e-05	1.89842e-05	2.2706e-05	1.84541e-05	1.84598e-05	2.01947e-05
Q8BH43	Wiskott-Aldrich syndrome protein family member 2	0	0	0	0	0	0
P70315	Wiskott-Aldrich syndrome protein homolog	3.9821e-05	4.95524e-05	4.24863e-05	0	0	4.18759e-05
Q924H7	WW domain-containing adapter protein with coiled-coil	0	0	0	0	0	0
Q6P1B1	Xaa-Pro aminopeptidase 1	0	0	1.50288e-05	0	0	0
Q11136	Xaa-Pro dipeptidase	0	0	0	9.73919e-06	0	0
Q00519	Xanthine dehydrogenase/oxidase;Xanthine dehydrogenase;Xanthine oxidase	0.000243026	0.000295364	0.000332996	0.000181039	0.000242633	0.000274167
P59326;Q8BYK6;Q91YT7	YTH domain-containing family protein 1;YTH domain-containing family protein 3;YTH domain-containing family protein 2	0	0	0	0	0	0
Q3UPF5	Zinc finger CCCH-type antiviral protein 1	0	0	0	0	0	0
Q8BGC4	Zinc-binding alcohol dehydrogenase domain-containing protein 2	0	0	0	0	0	0
Q62523	Zyxin	3.9117e-05	4.10733e-05	4.49152e-05	4.61248e-05	4.96224e-05	6.4155e-05
Q91VU7		0	0	0	0	0	0.00020599
Q9D3H2		0	0	0	0	0	0
E9PVA8		0	0	0	0	0	3.72991e-06
Q9JKE1		0	0	0	0	0	0
Q8BML9		0	3.55138e-05	2.98675e-05	2.67446e-05	0	2.95707e-05
E9Q7G0		1.39063e-05	0	2.07658e-05	0	0	1.50026e-05
Q99J77		3.94348e-05	6.96122e-05	6.35365e-05	3.02997e-05	4.16949e-05	5.15138e-05
Q6ZWQ7		5.25698e-05	4.97816e-05	3.77206e-05	6.24048e-05	6.39475e-05	5.80163e-05
Q8K1X4		0.000245321	0.000213434	0.00029157	0.00021395	0.000227633	0.000260286
Q8K426		0.000149468	0.000299307	0.000134579	9.27154e-05	0.000410543	0
